# Supplementary material for: Distinct Preflowering Drought Tolerance Strategies of Sorghum bicolor Genotype RTx430 Revealed by Subcellular Protein Profiling
Source: Int J Mol Sci. 2020 Dec 19;21(24):9706. doi: 10.3390/ijms21249706 (PMC7767018; doi:10.3390/ijms21249706)
Supplement: Supplementary file 1 [file ijms-21-09706-s001.zip]

Archive with 2 entries (2 files):
- ijms-995022-SI.pdf
- S1_Table_MainDataAnalysis.xlsx
