# Supplementary material for: Distinct Preflowering Drought Tolerance Strategies of Sorghum bicolor Genotype RTx430 Revealed by Subcellular Protein Profiling
Source: Int J Mol Sci. 2020 Dec 19;21(24):9706. doi: 10.3390/ijms21249706 (PMC7767018; doi:10.3390/ijms21249706)
Supplement: Supplementary file 1 [file ijms-21-09706-s001.zip › S1_Table_MainDataAnalysis.xlsx]

## Sheet: Organelle
Table S1. Main Data Anslysis - This tab contains the normalized Organelle-enriched protein profile abundances, identifiers, and relevant statistics.																			Statistics
									Normalzied Protein Abundances								RTx430				BTx642					Literature Cross Ref				Cross reference with other databases
Uniprot ID	Description	Notes	STRING Sb.ID	SORBI Id.	Control_RTx430_Organelle_1	Control_RTx430_Organelle_2	Control_RTx430_Organelle_3	Drought_RTx430_Organelle_1	Drought_RTx430_Organelle_2	Drought_RTx430_Organelle_3	Control_BTx642_Organelle_1	Control_BTx642_Organelle_2	Drought_BTx642_Organelle_1	Drought_BTx642_Organelle_2	Drought_BTx642_Organelle_3	p-value	Adjusted p-value	Log2FC(Drought/Control)	-Log10(pvalue)	p-value	Adjusted p-value	Log2FC(Drought/Control)	-Log10(pvalue)	Johnson et al. 2014 (up=up in drought, down = down in drought, up_H=up in heat)	Abdel-Ghany 2020 (value = fold-change during drought	Nagaraju 2020		Dugas et al 2011 PEG vs H2O	Dugas et al 2020 Differential under ABA- or PEG-treatments	DNA binding	Pathway	Subcellular location [CC]	Gene ontology (biological process)	Gene ontology (cellular component)	Gene ontology (GO)	Gene ontology (molecular function)	Gene ontology IDs	Motif	Cross-reference (CDD)	Cross-reference (PROSITE)	Cross-reference (Pfam)	Cross-reference (InterPro)	Protein.names	Unique.peptides
C5WTY4	Ferredoxin	At2g27510, FD3, https://www.arabidopsis.org/servlets/TairObject?id=31240&type=locus,	Sb01g002180	SORBI_3001G022900	22.3309	18.3706	21.962	28.5433	31.0947	29.9625	22.1951	25.4308	29.9594	30.1029	29.284	2.86806e-05	0.000261	8.98	4.54241	0.00137087	0.325	5.97	2.863							0	0	SUBCELLULAR LOCATION: Plastid, chloroplast {ECO:0000256|RuleBase:RU364001}.	0	chloroplast [GO:0009507]	chloroplast [GO:0009507]; 2 iron, 2 sulfur cluster binding [GO:0051537]; electron transfer activity [GO:0009055]; metal ion binding [GO:0046872]	2 iron, 2 sulfur cluster binding [GO:0051537]; electron transfer activity [GO:0009055]; metal ion binding [GO:0046872]	GO:0009055; GO:0009507; GO:0046872; GO:0051537	0	cd00207;	PS00197;PS51085;	PF00111;	IPR036010;IPR001041;IPR006058;IPR012675;IPR010241;	C5WTY4	3
C5WQC9	Uncharacterized protein	At3g22590, CDC73/PHP, https://www.arabidopsis.org/servlets/TairObject?id=36087&type=locus, Encodes PLANT HOMOLOGOUS TO PARAFIBROMIN (PHP), a homolog of human Paf1 Complex (Paf1C) subunit Parafibromin. Human Parafibromin assists in mediating output from the Wnt signaling pathway, and dysfunction of the encoding gene HRPT2 conditions specific cancer-related disease phenotypes. PHP resides in a ~670…	Sb01g012610	SORBI_3001G144600	19.6203	20.0872	19.4589	27.6825	28.8026	29.2261	20.7456	16.7133	20.7379	18.6061	22.0652	1.74364e-05	7.5e-05	8.85	4.75854	0.189668	0.919	1.74	0.722005							0	0	SUBCELLULAR LOCATION: Nucleus {ECO:0000256|ARBA:ARBA00004123}.	histone modification [GO:0016570]; positive regulation of transcription elongation from RNA polymerase II promoter [GO:0032968]; recruitment of 3'-end processing factors to RNA polymerase II holoenzyme complex [GO:0034402]; transcription elongation from RNA polymerase II promoter [GO:0006368]	Cdc73/Paf1 complex [GO:0016593]	Cdc73/Paf1 complex [GO:0016593]; RNA polymerase II complex binding [GO:0000993]; histone modification [GO:0016570]; positive regulation of transcription elongation from RNA polymerase II promoter [GO:0032968]; recruitment of 3'-end processing factors to RNA polymerase II holoenzyme complex [GO:0034402]; transcription elongation from RNA polymerase II promoter [GO:0006368]	RNA polymerase II complex binding [GO:0000993]	GO:0000993; GO:0006368; GO:0016570; GO:0016593; GO:0032968; GO:0034402	0	0	0	PF05179;PF16050;	IPR007852;IPR031336;IPR038103;IPR032041;	C5WQC9	16
A0A023PMD2	Polyphenol oxidase		0	0	17.3241	17.0033	17.6739	27.5566	20.6741	29.1459	19.8384	18.9016	24.7293	28.6755	28.6457	0.00170789	0.168	8.46	2.76754	0.00485846	0.583	7.98	2.3135							0	0	0	pigment biosynthetic process [GO:0046148]	0	catechol oxidase activity [GO:0004097]; metal ion binding [GO:0046872]; pigment biosynthetic process [GO:0046148]	catechol oxidase activity [GO:0004097]; metal ion binding [GO:0046872]	GO:0004097; GO:0046148; GO:0046872	0	0	PS51318;PS00497;PS00498;	PF12142;PF12143;PF00264;	IPR016213;IPR022740;IPR022739;IPR006311;IPR002227;IPR008922;	A0A023PMD2	6
C5YGE1	Uncharacterized protein		Sb06g016530	SORBI_3006G078400	24.8393	25.2568	24.7914	17.5941	20.6342	17.4468	25.1926	26.3871	18.7829	20.379	18.9429	2.92824e-05	0.000272	-6.4	4.53339	6.98755e-05	0.0231	-6.42	4.15568	Up_D					similar to Putative uncharacterized protein	0	0	0	0	0	0	0	0	0	0	0	PF02496;	IPR003496;	C5YGE1	3
C5YFU9	Ferredoxin	At2g27510, FD3, https://www.arabidopsis.org/servlets/TairObject?id=31240&type=locus,	Sb06g015570	SORBI_3006G069000	17.6787	17.6168	18.403	25.0725	27.1232	25.718	19.2226	19.4202	18.3241	19.9786	15.0914	3.06819e-05	0.0003	8.07	4.51312	0.23598	0.926	-1.52	0.627124							0	0	SUBCELLULAR LOCATION: Plastid, chloroplast {ECO:0000256|RuleBase:RU364001}.	0	chloroplast [GO:0009507]	chloroplast [GO:0009507]; 2 iron, 2 sulfur cluster binding [GO:0051537]; electron transfer activity [GO:0009055]; metal ion binding [GO:0046872]	2 iron, 2 sulfur cluster binding [GO:0051537]; electron transfer activity [GO:0009055]; metal ion binding [GO:0046872]	GO:0009055; GO:0009507; GO:0046872; GO:0051537	0	cd00207;	PS00197;PS51085;	PF00111;	IPR036010;IPR001041;IPR006058;IPR012675;IPR010241;	C5YFU9	2
C5X723	Cytokinin riboside 5'-monophosphate phosphoribohydrolase (EC 3.2.2.n1)		Sb02g031870	SORBI_3002G286400	23.4145	24.3761	21.3426	17.3188	18.6356	15.2998	25.8663	24.8814	19.0464	18.4723	19.6978	0.00013731	0.00634	-5.96	3.8623	0.000209423	0.0769	-6.3	3.67898	down	-2.31341			-1.13028	similar to Putative uncharacterized protein	0	0	0	cytokinin biosynthetic process [GO:0009691]	cytosol [GO:0005829]; nucleus [GO:0005634]	cytosol [GO:0005829]; nucleus [GO:0005634]; hydrolase activity, hydrolyzing N-glycosyl compounds [GO:0016799]; cytokinin biosynthetic process [GO:0009691]	hydrolase activity, hydrolyzing N-glycosyl compounds [GO:0016799]	GO:0005634; GO:0005829; GO:0009691; GO:0016799	0	0	0	PF03641;	IPR005269;IPR031100;	C5X723	8
C5Y1X4	Uncharacterized protein		Sb05g009350	SORBI_3005G103300	25.6956	25.9033	25.7464	23.3869	20.1955	17.7581	26.0812	25.8423	17.9377	21.0552	24.0298	0.00835866	0.488	-5.33	2.07786	0.0211482	0.788	-4.95	1.67473	Up_D					similar to Alcohol dehydrogenase 2	0	0	0	formaldehyde catabolic process [GO:0046294]	cytosol [GO:0005829]	cytosol [GO:0005829]; alcohol dehydrogenase activity, zinc-dependent [GO:0004024]; S-(hydroxymethyl)glutathione dehydrogenase activity [GO:0051903]; zinc ion binding [GO:0008270]; formaldehyde catabolic process [GO:0046294]	alcohol dehydrogenase activity, zinc-dependent [GO:0004024]; S-(hydroxymethyl)glutathione dehydrogenase activity [GO:0051903]; zinc ion binding [GO:0008270]	GO:0004024; GO:0005829; GO:0008270; GO:0046294; GO:0051903	0	0	PS00059;	PF08240;PF00107;	IPR013149;IPR013154;IPR002328;IPR011032;IPR036291;	C5Y1X4	15
C5WZ02	Ribonucloprotein		Sb01g047920	SORBI_3001G513500	17.1206	18.9766	17.8888	25.4488	25.4092	25.7133	25.8023	17.66	17.8067	24.158	17.7706	0.00601676	0.41	7.53	2.22064	0.463384	0.945	-1.82	0.334059							0	0	SUBCELLULAR LOCATION: Nucleus, nucleolus {ECO:0000256|ARBA:ARBA00004604, ECO:0000256|RuleBase:RU366039}.	maturation of LSU-rRNA [GO:0000470]; maturation of SSU-rRNA [GO:0030490]; mRNA splicing, via spliceosome [GO:0000398]	box C/D snoRNP complex [GO:0031428]; precatalytic spliceosome [GO:0071011]; small-subunit processome [GO:0032040]; U4/U6 x U5 tri-snRNP complex [GO:0046540]	box C/D snoRNP complex [GO:0031428]; precatalytic spliceosome [GO:0071011]; small-subunit processome [GO:0032040]; U4/U6 x U5 tri-snRNP complex [GO:0046540]; RNA binding [GO:0003723]; maturation of LSU-rRNA [GO:0000470]; maturation of SSU-rRNA [GO:0030490]; mRNA splicing, via spliceosome [GO:0000398]	RNA binding [GO:0003723]	GO:0000398; GO:0000470; GO:0003723; GO:0030490; GO:0031428; GO:0032040; GO:0046540; GO:0071011	0	0	PS01082;	PF01248;	IPR002415;IPR029064;IPR004038;IPR018492;IPR004037;	C5WZ02	2
C5XIW6	ABC1 domain-containing protein		Sb03g013060	SORBI_3003G150500	18.4933	25.1402	26.0047	16.7904	19.3319	18.8189	21.0474	16.7147	22.1741	20.1098	20.1031	0.0295908	0.736	-4.9	1.52884	0.392188	0.94	1.91	0.406505	Up_D						0	0	0	chlorophyll catabolic process [GO:0015996]; response to UV-B [GO:0010224]; ubiquinone biosynthetic process [GO:0006744]	0	kinase activity [GO:0016301]; chlorophyll catabolic process [GO:0015996]; response to UV-B [GO:0010224]; ubiquinone biosynthetic process [GO:0006744]	kinase activity [GO:0016301]	GO:0006744; GO:0010224; GO:0015996; GO:0016301	0	cd13970;	0	PF03109;	IPR034646;IPR011009;IPR004147;	C5XIW6	6
C5YH45	Uncharacterized protein		Sb07g024990	SORBI_3007G178500	24.2742	24.6913	24.0756	19.2913	20.2875	19.1471	23.2356	25.6967	24.084	23.4485	22.7669	4.04967e-05	0.000591	-4.77	4.39258	0.19279	0.92	-1.03	0.714915	Up_D						0	0	0	0	membrane [GO:0016020]	membrane [GO:0016020]; heme binding [GO:0020037]; iron ion binding [GO:0005506]; oxidoreductase activity, acting on paired donors, with incorporation or reduction of molecular oxygen, NAD(P)H as one donor, and incorporation of one atom of oxygen [GO:0016709]	heme binding [GO:0020037]; iron ion binding [GO:0005506]; oxidoreductase activity, acting on paired donors, with incorporation or reduction of molecular oxygen, NAD(P)H as one donor, and incorporation of one atom of oxygen [GO:0016709]	GO:0005506; GO:0016020; GO:0016709; GO:0020037	0	0	PS00086;	PF00067;	IPR001128;IPR017972;IPR002401;IPR036396;	C5YH45	17
A0A1W0W7K5	Abhydrolase_3 domain-containing protein		Sb02g041040	SORBI_3002G395200	22.0362	22.9811	22.9902	18.345	16.745	18.6136	21.7283	19.2533	16.7486	19.4571	18.682	0.000373838	0.0303	-4.77	3.42732	0.0514269	0.859	-2.19	1.28881	down					similar to Putative esterase	0	0	0	catabolic process [GO:0009056]	0	hydrolase activity [GO:0016787]; catabolic process [GO:0009056]	hydrolase activity [GO:0016787]	GO:0009056; GO:0016787	0	0	0	PF07859;	IPR029058;IPR013094;	A0A1W0W7K5	6
Q93XR2	Cyanogenic beta-glucosidase dhurrinase-2		0	0	17.1504	19.2156	17.3219	24.7139	25.5103	24.7737	17.1783	18.5632	23.6403	22.5427	24.2378	2.16226e-06	9.31e-08	7.1	5.66509	3.97896e-05	0.0113	5.6	4.40023							0	0	0	carbohydrate metabolic process [GO:0005975]	0	hydrolase activity, hydrolyzing O-glycosyl compounds [GO:0004553]; carbohydrate metabolic process [GO:0005975]	hydrolase activity, hydrolyzing O-glycosyl compounds [GO:0004553]	GO:0004553; GO:0005975	0	0	PS00572;PS00653;	PF00232;	IPR001360;IPR018120;IPR033132;IPR017853;	Q93XR2	9
A0A1Z5RBM6	Uncharacterized protein (Fragment)		Sb07g025470	SORBI_3007G184600	18.3008	16.7645	21.9279	25.4976	26.1017	25.7971	16.7761	25.3126	26.9002	25.8385	25.8855	0.00635978	0.423	6.8	2.19656	0.0404423	0.842	5.16	1.39316							0	0	0	ribonucleoprotein complex assembly [GO:0022618]; translation [GO:0006412]	cytosolic large ribosomal subunit [GO:0022625]	cytosolic large ribosomal subunit [GO:0022625]; structural constituent of ribosome [GO:0003735]; ribonucleoprotein complex assembly [GO:0022618]; translation [GO:0006412]	structural constituent of ribosome [GO:0003735]	GO:0003735; GO:0006412; GO:0022618; GO:0022625	0	0	0	PF01781;	IPR002675;IPR038464;	A0A1Z5RBM6	3
A0A1Z5S6N2	HNHc domain-containing protein		Sb01g018630	SORBI_3001G210700	17.7048	16.6612	18.6967	27.2078	18.9681	27.1704	26.9949	16.417	26.6815	26.3086	26.4963	0.0346327	0.758	6.76	1.46051	0.150581	0.911	4.79	0.822229							0	0	0	0	0	0	0	0	0	cd00085;	0	0	IPR003615;	A0A1Z5S6N2	4
A0A1B6PJF9	VWFA domain-containing protein		0	SORBI_3006G005400	18.448	17.0237	18.7435	25.0111	23.088	25.5132	18.4964	17.8395	26.4934	27.1145	27.4292	5.41484e-06	2.89e-06	6.47	5.26641	9.54696e-07	1.44e-06	8.84	6.02014							0	0	0	0	0	0	0	0	0	0	PS50234;	0	IPR002035;IPR036465;	A0A1B6PJF9	21
C5Y7Z2	Uncharacterized protein		Sb05g026710	SORBI_3005G216100	23.7299	24.0556	23.1918	17.5985	17.3031	21.8025	25.8273	25.6741	23.2228	19.5154	21.9499	0.00368995	0.294	-4.76	2.43298	0.0137546	0.741	-4.19	1.86155	down					similar to O-methyltransferase family protein	0	0	0	aromatic compound biosynthetic process [GO:0019438]; methylation [GO:0032259]	0	O-methyltransferase activity [GO:0008171]; protein dimerization activity [GO:0046983]; S-adenosylmethionine-dependent methyltransferase activity [GO:0008757]; aromatic compound biosynthetic process [GO:0019438]; methylation [GO:0032259]	O-methyltransferase activity [GO:0008171]; protein dimerization activity [GO:0046983]; S-adenosylmethionine-dependent methyltransferase activity [GO:0008757]	GO:0008171; GO:0008757; GO:0019438; GO:0032259; GO:0046983	0	0	PS51683;	PF08100;PF00891;	IPR016461;IPR001077;IPR012967;IPR029063;IPR036388;IPR036390;	C5Y7Z2	11
C5YTW1	Uncharacterized protein		Sb08g007610	SORBI_3008G080400	18.4089	16.3904	18.4433	23.5709	24.7219	23.2244	19.2235	16.7891	19.3297	17.4834	23.3461	0.00146918	0.149	6.09	2.83293	0.212583	0.923	2.05	0.672472							0	0	0	carbohydrate metabolic process [GO:0005975]	0	beta-glucosidase activity [GO:0008422]; carbohydrate metabolic process [GO:0005975]	beta-glucosidase activity [GO:0008422]	GO:0005975; GO:0008422	0	0	PS00572;	PF00232;	IPR001360;IPR018120;IPR017853;	C5YTW1	3
C5YPS4	DNA-directed RNA polymerase subunit		Sb08g018130	SORBI_3008G128900	23.9275	25.081	24.2273	23.4672	17.2156	18.5306	24.5831	23.0509	23.0545	24.2736	18.5154	0.0255242	0.713	-4.67	1.59305	0.366188	0.939	-1.87	0.436296	down						0	0	SUBCELLULAR LOCATION: Nucleus, nucleolus {ECO:0000256|PIRNR:PIRNR005586}.	maintenance of transcriptional fidelity during DNA-templated transcription elongation from RNA polymerase II promoter [GO:0001193]; mRNA cleavage [GO:0006379]; transcription-coupled nucleotide-excision repair [GO:0006283]; transcription initiation from RNA polymerase II promoter [GO:0006367]	nucleolus [GO:0005730]; RNA polymerase II, core complex [GO:0005665]	nucleolus [GO:0005730]; RNA polymerase II, core complex [GO:0005665]; DNA-directed 5'-3' RNA polymerase activity [GO:0003899]; nucleic acid binding [GO:0003676]; zinc ion binding [GO:0008270]; maintenance of transcriptional fidelity during DNA-templated transcription elongation from RNA polymerase II promoter [GO:0001193]; mRNA cleavage [GO:0006379]; transcription initiation from RNA polymerase I…	DNA-directed 5'-3' RNA polymerase activity [GO:0003899]; nucleic acid binding [GO:0003676]; zinc ion binding [GO:0008270]	GO:0001193; GO:0003676; GO:0003899; GO:0005665; GO:0005730; GO:0006283; GO:0006367; GO:0006379; GO:0008270	0	cd10508;	PS01030;PS51133;	PF02150;PF01096;	IPR019761;IPR001529;IPR012164;IPR034012;IPR001222;	C5YPS4	4
C5Y538	LEA_2 domain-containing protein		Sb05g003630	SORBI_3005G044000	24.4684	24.6819	25.1564	24.7743	16.6613	19.0594	25.5183	25.4762	16.7228	19.6747	24.2307	0.0604136	0.823	-4.6	1.21887	0.0548804	0.863	-5.29	1.26058	down						0	0	0	0	anchored component of plasma membrane [GO:0046658]; integral component of membrane [GO:0016021]; plasmodesma [GO:0009506]	anchored component of plasma membrane [GO:0046658]; integral component of membrane [GO:0016021]; plasmodesma [GO:0009506]	0	GO:0009506; GO:0016021; GO:0046658	0	0	0	PF03168;	IPR004864;	C5Y538	6
C5YBL3	VWFA domain-containing protein		0	SORBI_3006G005500	18.3264	16.4735	15.6781	23.8853	21.6444	22.8837	17.2752	17.715	26.8142	27.7297	28.0718	2.39949e-05	0.000173	5.98	4.61988	7.57054e-07	7.22e-07	10	6.12087							0	0	0	0	0	0	0	0	0	0	PS50234;	PF00092;	IPR002035;IPR036465;	C5YBL3	22
C5YMW6	Glycosyltransferase (EC 2.4.1.-)		Sb07g002470	SORBI_3007G028200	23.2272	23.8674	22.5446	19.5838	17.8618	18.5853	23.5373	22.6639	18.0824	18.3459	18.3998	1.11742e-05	2.26e-05	-4.54	4.95178	1.6899e-05	0.00253	-4.82	4.77214	down						0	0	0	0	intracellular membrane-bounded organelle [GO:0043231]	intracellular membrane-bounded organelle [GO:0043231]; UDP-glycosyltransferase activity [GO:0008194]	UDP-glycosyltransferase activity [GO:0008194]	GO:0008194; GO:0043231	0	0	PS00375;	PF00201;	IPR002213;IPR035595;	C5YMW6	12
C5WRN4	Peroxidase (EC 1.11.1.7)		Sb01g041760	SORBI_3001G444400	24.0628	25.0225	23.9895	21.1293	17.604	21.3962	25.7046	26.5446	17.5202	17.7983	16.9132	0.000967829	0.101	-4.32	3.0142	1.03987e-05	0.00103	-8.71	4.98302	down					similar to Peroxidase	0	0	SUBCELLULAR LOCATION: Secreted {ECO:0000256|RuleBase:RU362060}.	hydrogen peroxide catabolic process [GO:0042744]; response to oxidative stress [GO:0006979]	extracellular region [GO:0005576]	extracellular region [GO:0005576]; heme binding [GO:0020037]; metal ion binding [GO:0046872]; peroxidase activity [GO:0004601]; hydrogen peroxide catabolic process [GO:0042744]; response to oxidative stress [GO:0006979]	heme binding [GO:0020037]; metal ion binding [GO:0046872]; peroxidase activity [GO:0004601]	GO:0004601; GO:0005576; GO:0006979; GO:0020037; GO:0042744; GO:0046872	0	cd00693;	PS00435;PS00436;PS50873;	PF00141;	IPR002016;IPR010255;IPR000823;IPR019794;IPR019793;IPR033905;	C5WRN4	11
C5WN99	Mannan endo-1,4-beta-mannosidase (EC 3.2.1.78)		Sb01g024390	SORBI_3001G261600	25.6802	25.9292	25.9659	23.9146	18.0197	22.7657	26.8408	27.447	20.615	19.4201	21.9163	0.00929862	0.513	-4.29	2.03158	0.00153715	0.349	-6.49	2.81328	down					similar to Putative uncharacterized protein	0	0	0	actin filament bundle assembly [GO:0051017]; carbohydrate metabolic process [GO:0005975]; cell migration [GO:0016477]; establishment or maintenance of cell polarity [GO:0007163]	actin cytoskeleton [GO:0015629]; cytoplasm [GO:0005737]	actin cytoskeleton [GO:0015629]; cytoplasm [GO:0005737]; actin filament binding [GO:0051015]; hydrolase activity, hydrolyzing O-glycosyl compounds [GO:0004553]; actin filament bundle assembly [GO:0051017]; carbohydrate metabolic process [GO:0005975]; cell migration [GO:0016477]; establishment or maintenance of cell polarity [GO:0007163]	actin filament binding [GO:0051015]; hydrolase activity, hydrolyzing O-glycosyl compounds [GO:0004553]	GO:0004553; GO:0005737; GO:0005975; GO:0007163; GO:0015629; GO:0016477; GO:0051015; GO:0051017	0	0	PS00659;	PF00150;	IPR008999;IPR010431;IPR001547;IPR018087;IPR017853;	C5WN99	18
C5YIM7	L-ascorbate peroxidase (EC 1.11.1.11)		Sb07g027300	SORBI_3007G205600	22.0079	23.9041	22.3553	19.352	18.4641	17.6749	23.2256	21.9611	17.3187	17.014	17.8259	8.24368e-05	0.00263	-4.26	4.08388	4.05796e-05	0.0116	-5.21	4.39169	down						0	0	0	cellular response to oxidative stress [GO:0034599]; hydrogen peroxide catabolic process [GO:0042744]; response to reactive oxygen species [GO:0000302]; seed germination [GO:0009845]; seed maturation [GO:0010431]	0	heme binding [GO:0020037]; peroxidase activity [GO:0004601]; cellular response to oxidative stress [GO:0034599]; hydrogen peroxide catabolic process [GO:0042744]; response to reactive oxygen species [GO:0000302]; seed germination [GO:0009845]; seed maturation [GO:0010431]	heme binding [GO:0020037]; peroxidase activity [GO:0004601]	GO:0000302; GO:0004601; GO:0009845; GO:0010431; GO:0020037; GO:0034599; GO:0042744	0	0	PS00435;PS00436;PS50873;	PF00141;	IPR002016;IPR010255;IPR002207;IPR019794;IPR019793;	C5YIM7	7
A0A1B6PGF3	Protein kinase domain-containing protein		Sb07g005820	SORBI_3007G073400	22.1644	22.197	22.4222	18.3082	17.7188	17.9629	18.2636	22.0238	19.0222	18.474	17.873	0.000458627	0.0405	-4.26	3.33854	0.0937787	0.891	-1.69	1.0279	down					similar to SHR5-receptor-like kinase	0	0	0	protein autophosphorylation [GO:0046777]	integral component of membrane [GO:0016021]; plasma membrane [GO:0005886]	integral component of membrane [GO:0016021]; plasma membrane [GO:0005886]; ATP binding [GO:0005524]; protein serine/threonine kinase activity [GO:0004674]; protein autophosphorylation [GO:0046777]	ATP binding [GO:0005524]; protein serine/threonine kinase activity [GO:0004674]	GO:0004674; GO:0005524; GO:0005886; GO:0016021; GO:0046777	0	0	PS50011;PS00108;	PF11721;PF07714;	IPR011009;IPR032675;IPR021720;IPR000719;IPR001245;IPR008271;	A0A1B6PGF3	9
C5XIN9	Peroxidase (EC 1.11.1.7)		Sb03g046760	SORBI_3003G436800	26.3673	26.0874	26.1227	23.5761	17.4136	24.9295	17.8876	19.3912	18.2414	22.494	23.1832	0.0495611	0.802	-4.22	1.30486	0.233052	0.926	2.67	0.632548	down					similar to Class III peroxidase 20 precursor	0	0	SUBCELLULAR LOCATION: Secreted {ECO:0000256|RuleBase:RU362060}.	hydrogen peroxide catabolic process [GO:0042744]; response to oxidative stress [GO:0006979]	extracellular region [GO:0005576]; plant-type cell wall [GO:0009505]; plasmodesma [GO:0009506]	extracellular region [GO:0005576]; plant-type cell wall [GO:0009505]; plasmodesma [GO:0009506]; heme binding [GO:0020037]; metal ion binding [GO:0046872]; peroxidase activity [GO:0004601]; hydrogen peroxide catabolic process [GO:0042744]; response to oxidative stress [GO:0006979]	heme binding [GO:0020037]; metal ion binding [GO:0046872]; peroxidase activity [GO:0004601]	GO:0004601; GO:0005576; GO:0006979; GO:0009505; GO:0009506; GO:0020037; GO:0042744; GO:0046872	0	cd00693;	PS00435;PS00436;PS50873;	PF00141;	IPR002016;IPR010255;IPR000823;IPR019794;IPR019793;IPR033905;	C5XIN9	13
Q4VQB2	Pathogenesis-related protein 10b		Sb01g037970	SORBI_3001G401300	21.7043	22.6925	16.2293	25.9009	23.1501	28.2458	22.0401	23.8835	21.9651	27.9622	28.1143	0.0289694	0.733	5.56	1.53806	0.235861	0.926	3.05	0.627344					1.2543	similar to Pathogenesis-related protein 10a	0	0	SUBCELLULAR LOCATION: Nucleus {ECO:0000256|ARBA:ARBA00004123}.	abscisic acid-activated signaling pathway [GO:0009738]; defense response [GO:0006952]; regulation of protein serine/threonine phosphatase activity [GO:0080163]; response to biotic stimulus [GO:0009607]	cytoplasm [GO:0005737]; nucleus [GO:0005634]	cytoplasm [GO:0005737]; nucleus [GO:0005634]; abscisic acid binding [GO:0010427]; protein phosphatase inhibitor activity [GO:0004864]; signaling receptor activity [GO:0038023]; abscisic acid-activated signaling pathway [GO:0009738]; defense response [GO:0006952]; regulation of protein serine/threonine phosphatase activity [GO:0080163]; response to biotic stimulus [GO:0009607]	abscisic acid binding [GO:0010427]; protein phosphatase inhibitor activity [GO:0004864]; signaling receptor activity [GO:0038023]	GO:0004864; GO:0005634; GO:0005737; GO:0006952; GO:0009607; GO:0009738; GO:0010427; GO:0038023; GO:0080163	0	0	PS00451;	PF00407;	IPR000916;IPR024949;IPR023393;	Q4VQB2	5
C5X664	Uncharacterized protein		Sb02g030730	SORBI_3002G273700	22.709	21.4136	22.2201	16.964	17.2305	19.5091	18.9977	22.1255	17.4857	18.999	18.3399	0.00128395	0.133	-4.21	2.89145	0.0538313	0.861	-2.29	1.26897	down				-1.11942	similar to Putative Cytochrome P450	0	0	0	0	membrane [GO:0016020]	membrane [GO:0016020]; heme binding [GO:0020037]; iron ion binding [GO:0005506]; oxidoreductase activity, acting on paired donors, with incorporation or reduction of molecular oxygen, NAD(P)H as one donor, and incorporation of one atom of oxygen [GO:0016709]	heme binding [GO:0020037]; iron ion binding [GO:0005506]; oxidoreductase activity, acting on paired donors, with incorporation or reduction of molecular oxygen, NAD(P)H as one donor, and incorporation of one atom of oxygen [GO:0016709]	GO:0005506; GO:0016020; GO:0016709; GO:0020037	0	0	PS00086;	PF00067;	IPR001128;IPR017972;IPR002401;IPR036396;	C5X664	6
C5XQJ2	Glyco_hydro_18 domain-containing protein		Sb03g040600	SORBI_3003G364300	23.0807	24.4706	23.9063	22.0351	17.6157	19.3041	25.3824	26.8422	22.376	21.7078	22.5805	0.00207013	0.198	-4.17	2.684	0.00612368	0.624	-3.89	2.21299	down				-1.17506	similar to Basic class III chitinase OsChib3b precursor	0	0	0	carbohydrate metabolic process [GO:0005975]	extracellular region [GO:0005576]	extracellular region [GO:0005576]; chitinase activity [GO:0004568]; carbohydrate metabolic process [GO:0005975]	chitinase activity [GO:0004568]	GO:0004568; GO:0005576; GO:0005975	0	0	PS01095;	PF00704;	IPR001223;IPR001579;IPR017853;	C5XQJ2	8
C5YL98	Uncharacterized protein		Sb07g021410	SORBI_3007G138700	18.7991	18.0108	17.5219	26.1652	18.8028	24.8174	26.2977	26.5479	25.2406	24.7333	24.9002	0.00808821	0.481	5.15	2.09215	0.415054	0.942	-1.46	0.381895							0	0	0	ribosome biogenesis [GO:0042254]; translation [GO:0006412]	cytosolic large ribosomal subunit [GO:0022625]	cytosolic large ribosomal subunit [GO:0022625]; structural constituent of ribosome [GO:0003735]; ribosome biogenesis [GO:0042254]; translation [GO:0006412]	structural constituent of ribosome [GO:0003735]	GO:0003735; GO:0006412; GO:0022625; GO:0042254	0	0	PS01145;	PF01199;	IPR008195;IPR038562;IPR018065;	C5YL98	2
C5XZF6	Uncharacterized protein	At1g01360, PYL9/RCAR1, SbPYL8 from Dalal et al 2014 https://link.springer.com/article/10.1007/s11032-014-0114-3#Sec3 , TAIR: https://www.arabidopsis.org/servlets/TairObject?id=30718&type=locus, Encodes RCAR1 (regulatory components of ABA receptor). Interacts with and regulates the type 2C protein phosphatases (PP2Cs) ABI1 and ABI2. Functions as abscisic acid sensor. The mRNA is cell-to-cell mobil…	Sb04g009280	SORBI_3004G113800	17.5392	15.6812	17.789	22.7128	21.2082	22.427	20.7249	18.8398	18.8787	20.8169	21.9263	0.000297836	0.0217	5.11	3.52602	0.476106	0.945	0.758	0.322297				SbPYL6			0	0	SUBCELLULAR LOCATION: Nucleus {ECO:0000256|ARBA:ARBA00004123}.	abscisic acid-activated signaling pathway [GO:0009738]; negative regulation of protein serine/threonine phosphatase activity [GO:1905183]; regulation of protein serine/threonine phosphatase activity [GO:0080163]; response to cold [GO:0009409]; response to water deprivation [GO:0009414]; seed germination [GO:0009845]	cytoplasm [GO:0005737]; cytosol [GO:0005829]; nucleus [GO:0005634]	cytoplasm [GO:0005737]; cytosol [GO:0005829]; nucleus [GO:0005634]; abscisic acid binding [GO:0010427]; protein phosphatase inhibitor activity [GO:0004864]; signaling receptor activity [GO:0038023]; abscisic acid-activated signaling pathway [GO:0009738]; negative regulation of protein serine/threonine phosphatase activity [GO:1905183]; regulation of protein serine/threonine phosphatase activity […	abscisic acid binding [GO:0010427]; protein phosphatase inhibitor activity [GO:0004864]; signaling receptor activity [GO:0038023]	GO:0004864; GO:0005634; GO:0005737; GO:0005829; GO:0009409; GO:0009414; GO:0009738; GO:0009845; GO:0010427; GO:0038023; GO:0080163; GO:1905183	0	0	0	PF10604;	IPR019587;IPR023393;	C5XZF6	3
A0A1B6PJK5	3-ketoacyl-CoA synthase (EC 2.3.1.-)	At1g68530, CER6/CUT1/POP1/ https://www.arabidopsis.org/servlets/TairObject?id=137221&type=locus, Encodes KCS6, a member of the 3-ketoacyl-CoA synthase family involved in the biosynthesis of VLCFA (very long chain fatty acids).	0	SORBI_3006G020600	18.3442	17.3042	17.3678	23.3829	23.7327	21.1647	18.9218	17.2908	18.0524	19.3157	17.362	0.00011868	0.00486	5.09	3.92562	0.882107	0.958	0.137	0.0544786							0	PATHWAY: Lipid metabolism; fatty acid biosynthesis. {ECO:0000256|PIRNR:PIRNR036417}.	0	fatty acid biosynthetic process [GO:0006633]	integral component of membrane [GO:0016021]	integral component of membrane [GO:0016021]; transferase activity, transferring acyl groups other than amino-acyl groups [GO:0016747]; fatty acid biosynthetic process [GO:0006633]	transferase activity, transferring acyl groups other than amino-acyl groups [GO:0016747]	GO:0006633; GO:0016021; GO:0016747	0	0	0	PF02797;PF08392;	IPR012392;IPR012328;IPR013601;IPR016039;	A0A1B6PJK5	4
C5X6U9	Uncharacterized protein	At1g14220, Ribonuclease T2 family, https://www.arabidopsis.org/servlets/TairObject?type=locus&name=AT1G14220	Sb02g031160	SORBI_3002G278700	28.0324	29.2799	29.4384	32.533	35.0097	34.4024	28.8566	31.0398	35.0261	34.4636	33.8973	0.000107301	0.00413	5.06	3.9694	0.00057565	0.185	4.51	3.23984					3.73979	similar to RNase S-like protein	0	0	0	RNA catabolic process [GO:0006401]	extracellular region [GO:0005576]	extracellular region [GO:0005576]; endoribonuclease activity [GO:0004521]; ribonuclease T2 activity [GO:0033897]; RNA binding [GO:0003723]; RNA catabolic process [GO:0006401]	endoribonuclease activity [GO:0004521]; ribonuclease T2 activity [GO:0033897]; RNA binding [GO:0003723]	GO:0003723; GO:0004521; GO:0005576; GO:0006401; GO:0033897	0	cd01061;	0	PF00445;	IPR033697;IPR001568;IPR036430;	C5X6U9	25
A0A1B6QQG1	Uncharacterized protein		Sb01g046790	SORBI_3001G500800	18.9603	20.1182	19.4613	24.5114	24.8291	24.0382	19.1986	16.7274	21.8356	23.0542	22.8426	3.08762e-05	0.000303	4.95	4.51038	0.00012879	0.0468	4.61	3.89012						similar to Os03g0152400 protein	0	0	0	0	integral component of membrane [GO:0016021]	integral component of membrane [GO:0016021]; CoA-ligase activity [GO:0016405]	CoA-ligase activity [GO:0016405]	GO:0016021; GO:0016405	0	0	PS00455;	PF00501;PF13193;	IPR025110;IPR020845;IPR000873;IPR042099;	A0A1B6QQG1	11
A0A1B6Q0Z3	Uncharacterized protein		Sb03g002420	SORBI_3003G025200	19.3707	17.2463	17.0099	16.8867	25.9226	25.482	26.3871	26.4978	25.9688	25.4457	17.1012	0.108836	0.873	4.89	0.963228	0.271329	0.931	-3.6	0.566504							0	0	0	ribosomal large subunit assembly [GO:0000027]; translation [GO:0006412]	cytosolic large ribosomal subunit [GO:0022625]	cytosolic large ribosomal subunit [GO:0022625]; RNA binding [GO:0003723]; structural constituent of ribosome [GO:0003735]; ribosomal large subunit assembly [GO:0000027]; translation [GO:0006412]	RNA binding [GO:0003723]; structural constituent of ribosome [GO:0003735]	GO:0000027; GO:0003723; GO:0003735; GO:0006412; GO:0022625	0	0	PS00358;	PF00281;PF00673;	IPR002132;IPR031309;IPR020929;IPR022803;IPR031310;	A0A1B6Q0Z3	2
C5YS71	LEA_2 domain-containing protein		Sb08g003720	SORBI_3008G043500	19.3968	17.5096	18.2263	18.9795	25.5866	25.1645	17.4021	24.8433	24.6606	24.4825	23.9384	0.040394	0.778	4.87	1.39368	0.18929	0.919	3.24	0.722872						similar to Harpin-induced protein 1 containing protein; expressed	0	0	0	0	anchored component of plasma membrane [GO:0046658]; integral component of membrane [GO:0016021]; plasmodesma [GO:0009506]	anchored component of plasma membrane [GO:0046658]; integral component of membrane [GO:0016021]; plasmodesma [GO:0009506]	0	GO:0009506; GO:0016021; GO:0046658	0	0	0	PF03168;	IPR004864;	C5YS71	2
C5X598	S-acyltransferase (EC 2.3.1.225) (Palmitoyltransferase)		Sb02g029440	SORBI_3002G259400	20.3626	17.1163	16.5847	24.2845	19.0028	25.0844	20.2097	19.9481	21.3728	18.053	19.843	0.01617	0.632	4.77	1.79129	0.863029	0.958	-0.323	0.0639746							0	0	SUBCELLULAR LOCATION: Membrane {ECO:0000256|ARBA:ARBA00004141}; Multi-pass membrane protein {ECO:0000256|ARBA:ARBA00004141}.	peptidyl-L-cysteine S-palmitoylation [GO:0018230]; protein targeting to membrane [GO:0006612]	endoplasmic reticulum [GO:0005783]; Golgi apparatus [GO:0005794]; integral component of membrane [GO:0016021]	endoplasmic reticulum [GO:0005783]; Golgi apparatus [GO:0005794]; integral component of membrane [GO:0016021]; protein-cysteine S-palmitoyltransferase activity [GO:0019706]; peptidyl-L-cysteine S-palmitoylation [GO:0018230]; protein targeting to membrane [GO:0006612]	protein-cysteine S-palmitoyltransferase activity [GO:0019706]	GO:0005783; GO:0005794; GO:0006612; GO:0016021; GO:0018230; GO:0019706	0	0	0	PF01529;	IPR001594;	C5X598	2
C5XIW4	Hydrolase_4 domain-containing protein		Sb03g013040	SORBI_3003G150200	24.098	23.603	24.0278	22.7228	17.3645	19.3233	18.8635	18.1179	19.509	17.5579	18.7341	0.00551961	0.389	-4.11	2.25809	0.933459	0.96	0.11	0.0299048	down					similar to Phospholipase-like protein	0	0	0	0	membrane [GO:0016020]	membrane [GO:0016020]; lipase activity [GO:0016298]	lipase activity [GO:0016298]	GO:0016020; GO:0016298	0	0	0	PF12146;	IPR029058;IPR000073;IPR022742;	C5XIW4	5
C5YYL5	Inorganic diphosphatase (EC 3.6.1.1)		Sb09g001530	SORBI_3009G016000	23.2851	22.5852	23.5807	17.855	19.003	20.5775	24.6907	24.078	18.2435	18.8677	17.0398	0.000330574	0.0252	-4.01	3.48073	2.23064e-05	0.00434	-6.33	4.65157	up_DH						0	0	0	phosphate-containing compound metabolic process [GO:0006796]	cytosol [GO:0005829]	cytosol [GO:0005829]; inorganic diphosphatase activity [GO:0004427]; magnesium ion binding [GO:0000287]; phosphate-containing compound metabolic process [GO:0006796]	inorganic diphosphatase activity [GO:0004427]; magnesium ion binding [GO:0000287]	GO:0000287; GO:0004427; GO:0005829; GO:0006796	0	cd00412;	PS00387;	PF00719;	IPR008162;IPR036649;	C5YYL5	5
A0A1B6Q6G6	Peptidase A1 domain-containing protein	At4g31430, KAKU4, weakly homologous, Encodes a plant-specific protein that physically interacts with CRWN1 and its homolog CRWN4 and localizes at the inner nuclear membrane. KAKU4 deforms the nuclear envelope in a dose-dependent manner, in association with nuclear membrane invagination and stack formation.	Sb03g036250	SORBI_3003G314800	17.4954	18.1445	17.2877	22.0641	22.761	21.9491	20.1119	20.1479	19.2179	22.0036	22.1173	0.000114193	0.00455	4.62	3.94236	0.255804	0.929	0.983	0.592093							0	0	0	protein catabolic process [GO:0030163]; proteolysis [GO:0006508]	0	aspartic-type endopeptidase activity [GO:0004190]; protein catabolic process [GO:0030163]; proteolysis [GO:0006508]	aspartic-type endopeptidase activity [GO:0004190]	GO:0004190; GO:0006508; GO:0030163	0	cd05476;	PS51767;	PF14541;PF14543;	IPR001461;IPR034161;IPR033121;IPR021109;IPR032799;IPR032861;	A0A1B6Q6G6	4
C5YBN4	Uncharacterized protein		0	SORBI_3006G007300	25.3431	24.3754	25.0727	29.9912	29.3008	29.1775	21.6291	24.3488	31.3827	32.8281	33.3289	0.000157011	0.00797	4.56	3.80407	9.02556e-07	1.25e-06	9.52	6.04453							0	0	0	0	0	0	0	0	0	0	0	0	0	C5YBN4	7
A0A1Z5RAC7	Lipase_GDSL domain-containing protein		Sb07g023530	SORBI_3007G162200	22.7837	22.3909	22.3529	18.5567	18.4323	18.5923	18.0104	20.2808	16.7764	19.0213	17.5872	0.000214821	0.0135	-3.98	3.66792	0.108642	0.898	-1.35	0.964002	Up_D						0	0	0	0	0	hydrolase activity, acting on ester bonds [GO:0016788]	hydrolase activity, acting on ester bonds [GO:0016788]	GO:0016788	0	cd01837;	0	PF00657;	IPR001087;IPR036514;IPR035669;	A0A1Z5RAC7	3
C5X6V0	Uncharacterized protein		Sb02g031170	SORBI_3002G278800	28.975	29.0943	29.1652	32.617	34.5642	33.5736	29.0363	29.7227	34.6127	34.3657	34.2079	6.12821e-06	3.81e-06	4.51	5.21267	6.3664e-06	0.000367	5.02	5.19611					3.64875	similar to S-like RNase	0	0	0	RNA catabolic process [GO:0006401]	extracellular region [GO:0005576]	extracellular region [GO:0005576]; endoribonuclease activity [GO:0004521]; ribonuclease T2 activity [GO:0033897]; RNA binding [GO:0003723]; RNA catabolic process [GO:0006401]	endoribonuclease activity [GO:0004521]; ribonuclease T2 activity [GO:0033897]; RNA binding [GO:0003723]	GO:0003723; GO:0004521; GO:0005576; GO:0006401; GO:0033897	0	cd01061;	0	PF00445;	IPR033697;IPR001568;IPR036430;	C5X6V0	19
C5YFR4	Uncharacterized protein		Sb06g015260	SORBI_3006G065600	18.1739	20.7559	16.1831	23.4645	22.0189	23.0049	22.3587	21.8685	22.6703	21.9926	23.4723	0.00147416	0.149	4.46	2.83145	0.605819	0.951	0.598	0.217657							0	0	0	0	chloroplast [GO:0009507]	chloroplast [GO:0009507]	0	GO:0009507	0	0	0	PF07082;	IPR029058;IPR010765;	C5YFR4	6
C5X498	Uncharacterized protein		Sb02g009600	SORBI_3002G112300	24.3764	25.3804	25.5629	22.9276	19.0865	21.4417	26.7224	28.0231	18.7676	18.4435	20.5812	0.002508	0.229	-3.95	2.60067	3.03989e-05	0.00751	-8.11	4.51714	Up_D					similar to Putative uncharacterized protein	0	0	0	0	0	serine-type endopeptidase activity [GO:0004252]	serine-type endopeptidase activity [GO:0004252]	GO:0004252	0	cd04852;	PS00138;	PF17766;PF05922;PF02225;PF00082;	IPR003137;IPR000209;IPR036852;IPR023828;IPR015500;IPR034197;IPR010259;IPR037045;IPR041469;	C5X498	19
A0A1Z5RFR6	Uncharacterized protein		0	SORBI_3006G276100	20.241	17.6493	16.7163	21.0415	24.0594	22.8043	20.4661	19.7597	24.5329	25.2787	21.9309	0.00390282	0.307	4.43	2.40862	0.0163763	0.761	3.8	1.78578							0	0	0	0	0	ATP binding [GO:0005524]; protein kinase activity [GO:0004672]	ATP binding [GO:0005524]; protein kinase activity [GO:0004672]	GO:0004672; GO:0005524	0	0	PS51671;PS50011;PS00108;	PF01842;PF07714;	IPR002912;IPR011009;IPR000719;IPR001245;IPR008271;	A0A1Z5RFR6	2
C5WMF3	Uncharacterized protein		Sb01g037310	SORBI_3001G393800	16.605	20.6498	21.4455	24.9894	23.2691	23.6985	21.8669	23.5248	21.9714	24.0723	24.1351	0.00518787	0.374	4.42	2.28501	0.620413	0.951	0.697	0.207319							0	0	0	0	peroxisome [GO:0005777]	peroxisome [GO:0005777]; catalytic activity [GO:0003824]	catalytic activity [GO:0003824]	GO:0003824; GO:0005777	0	0	0	PF00378;	IPR029045;IPR001753;	C5WMF3	13
A0A1Z5RFK1	Uncharacterized protein	nearest ortholog Zm00001d026487 KAKU4 (KAKU4-like 1/ KAKU41), controls nuclear size, associates chromatin with nuclear periphery, see https://jcs.biologists.org/content/132/3/jcs221390, https://genomebiology.biomedcentral.com/articles/10.1186/s13059-019-1694-3, http://www.plantcell.org/content/31/5/1141, https://www.ncbi.nlm.nih.gov/pmc/articles/PMC4079374/	Sb06g031220	SORBI_3006G246900	19.7675	17.1005	17.4323	22.7165	22.3409	22.4855	19.2298	19.4489	19.1395	21.8204	21.5963	0.000484274	0.0435	4.41	3.31491	0.142006	0.909	1.51	0.847693							0	0	0	nuclear membrane organization [GO:0071763]	nuclear envelope [GO:0005635]	nuclear envelope [GO:0005635]; nuclear membrane organization [GO:0071763]	0	GO:0005635; GO:0071763	0	0	0	0	0	A0A1Z5RFK1	6
C5WP48	Alpha-mannosidase (EC 3.2.1.-)		Sb01g026390	SORBI_3001G268700	22.4484	23.3681	22.9711	20.931	18.0604	18.1417	21.571	23.0628	18.4168	19.5956	22.2895	0.0051588	0.373	-3.88	2.28745	0.0955858	0.892	-2.22	1.01961	down					similar to Glycosyl hydrolase family 38 protein; putative; expressed	0	0	0	mannose metabolic process [GO:0006013]; protein deglycosylation [GO:0006517]	0	alpha-mannosidase activity [GO:0004559]; carbohydrate binding [GO:0030246]; metal ion binding [GO:0046872]; mannose metabolic process [GO:0006013]; protein deglycosylation [GO:0006517]	alpha-mannosidase activity [GO:0004559]; carbohydrate binding [GO:0030246]; metal ion binding [GO:0046872]	GO:0004559; GO:0006013; GO:0006517; GO:0030246; GO:0046872	0	0	0	PF09261;PF17677;PF07748;PF01074;	IPR011013;IPR041147;IPR011330;IPR011682;IPR015341;IPR037094;IPR000602;IPR027291;IPR028995;IPR013780;	C5WP48	7
C5WTH7	Uncharacterized protein		Sb01g030150	SORBI_3001G309100	18.8036	18.7578	20.9127	24.6117	23.0943	23.9525	20.492	21.1725	21.7861	17.6715	23.0092	0.00578934	0.4	4.39	2.23737	0.994364	0.961	-0.01	0.00245454							0	0	0	0	0	mRNA binding [GO:0003729]; zinc ion binding [GO:0008270]	mRNA binding [GO:0003729]; zinc ion binding [GO:0008270]	GO:0003729; GO:0008270	0	0	PS50158;	PF00098;	IPR001878;IPR036875;	C5WTH7	6
C5XXG7	J domain-containing protein		Sb04g006540	SORBI_3004G079200	19.2838	18.8978	25.4237	25.9715	25.5769	25.1905	21.8746	20.2265	17.6376	18.9131	18.9963	0.0157786	0.627	4.38	1.80193	0.160366	0.913	-2.53	0.794888							0	0	0	0	0	0	0	0	0	cd06257;	PS50076;	PF00226;	IPR042977;IPR001623;IPR036869;	C5XXG7	9
A0A1Z5RKM8	DUF1995 domain-containing protein		Sb04g002440	SORBI_3004G027600	23.8065	24.0934	22.5772	23.096	18.3896	17.3964	23.0093	17.2722	17.7289	18.1026	18.2228	0.0421566	0.783	-3.87	1.37513	0.276384	0.931	-2.12	0.558487	Up_D						0	0	0	0	0	0	0	0	0	0	0	PF09353;	IPR018962;	A0A1Z5RKM8	7
C5YBS5	Uncharacterized protein		Sb06g001140	SORBI_3006G011400	22.1494	22.2684	21.3286	18.6058	18.385	17.5473	25.4255	26.1257	20.7151	23.9139	22.6467	0.000659932	0.0651	-3.74	3.1805	0.00283024	0.477	-3.35	2.54818	down					similar to OSJNBb0089K24.4 protein	0	0	0	0	0	serine-type endopeptidase activity [GO:0004252]	serine-type endopeptidase activity [GO:0004252]	GO:0004252	0	cd04852;	PS00138;	PF17766;PF05922;PF00082;	IPR000209;IPR036852;IPR023828;IPR015500;IPR034197;IPR010259;IPR037045;IPR041469;	C5YBS5	20
C5WXD7	Uncharacterized protein		Sb01g018490	SORBI_3001G209300	22.8313	18.8749	23.2768	18.0531	17.372	18.4622	26.0848	27.5019	20.501	18.8759	23.7227	0.0247896	0.708	-3.7	1.60573	0.00447749	0.568	-5.76	2.34897	Up_D					similar to Putative uncharacterized protein precursor	0	0	0	0	0	0	0	0	0	0	0	PF04450;	IPR007541;	C5WXD7	8
A0A1W0W7F3	Uncharacterized protein		Sb02g040460	SORBI_3002G388500	17.9523	18.5666	20.2107	21.5815	23.7355	24.3402	18.1563	16.7907	23.7532	20.9079	20.1953	0.00287741	0.251	4.31	2.541	0.00694714	0.645	4.15	2.15819							0	0	SUBCELLULAR LOCATION: Nucleus {ECO:0000256|ARBA:ARBA00004123}.	maturation of 5S rRNA [GO:0000481]; mRNA cis splicing, via spliceosome [GO:0045292]	U4/U6 x U5 tri-snRNP complex [GO:0046540]	U4/U6 x U5 tri-snRNP complex [GO:0046540]; maturation of 5S rRNA [GO:0000481]; mRNA cis splicing, via spliceosome [GO:0045292]	0	GO:0000481; GO:0045292; GO:0046540	0	0	0	PF03343;	IPR005011;	A0A1W0W7F3	9
C5YC08	Uncharacterized protein		Sb06g022380	SORBI_3006G145200	15.6344	17.6351	18.7035	22.9016	18.5943	23.4196	18.6302	16.6156	20.4008	23.002	23.2685	0.0123519	0.577	4.31	1.90827	0.0156256	0.756	4.6	1.80616							0	0	0	0	chloroplast thylakoid membrane [GO:0009535]	chloroplast thylakoid membrane [GO:0009535]	0	GO:0009535	0	0	0	0	IPR040003;	C5YC08	3
C5XFL0	Uncharacterized protein		0	SORBI_3003G397500	24.5646	24.0125	22.1901	28.3285	27.3705	27.983	25.7743	26.2739	28.3737	28.5532	27.7861	4.99331e-05	0.000954	4.3	4.30161	0.00959473	0.694	2.21	2.01797							0	0	0	0	0	0	0	0	0	0	0	0	0	C5XFL0	9
C5XMT6	Uncharacterized protein		Sb03g004100	SORBI_3003G047100	18.2841	19.2669	18.6215	25.6338	17.468	25.8481	17.669	21.1601	24.8723	25.2133	25.1482	0.0566798	0.817	4.26	1.24657	0.0286236	0.816	5.66	1.54328							0	0	0	fatty acid alpha-oxidation [GO:0001561]	cytosol [GO:0005829]; peroxisome [GO:0005777]	cytosol [GO:0005829]; peroxisome [GO:0005777]; carbon-carbon lyase activity [GO:0016830]; magnesium ion binding [GO:0000287]; thiamine pyrophosphate binding [GO:0030976]; fatty acid alpha-oxidation [GO:0001561]	carbon-carbon lyase activity [GO:0016830]; magnesium ion binding [GO:0000287]; thiamine pyrophosphate binding [GO:0030976]	GO:0000287; GO:0001561; GO:0005777; GO:0005829; GO:0016830; GO:0030976	0	0	PS00187;	PF02775;PF00205;PF02776;	IPR029035;IPR029061;IPR012000;IPR012001;IPR000399;IPR011766;	C5XMT6	11
P05502	Cytochrome c oxidase subunit 1 (EC 7.1.1.9) (Cytochrome c oxidase polypeptide I)	ATMG01360 COX1 https://www.arabidopsis.org/servlets/TairObject?id=500229529&type=locus	0	0	19.8413	18.8837	18.5218	23.1092	22.9977	23.8809	22.5429	22.3169	23.368	23.3388	23.9018	4.36471e-06	1.53e-06	4.25	5.36005	0.0534233	0.861	1.11	1.27227							0	PATHWAY: Energy metabolism; oxidative phosphorylation. {ECO:0000250|UniProtKB:P00401}.	SUBCELLULAR LOCATION: Mitochondrion inner membrane {ECO:0000250|UniProtKB:P00401}; Multi-pass membrane protein {ECO:0000250|UniProtKB:P00401}.	aerobic respiration [GO:0009060]; electron transport coupled proton transport [GO:0015990]; oxidative phosphorylation [GO:0006119]	integral component of membrane [GO:0016021]; mitochondrial inner membrane [GO:0005743]; respiratory chain complex IV [GO:0045277]	integral component of membrane [GO:0016021]; mitochondrial inner membrane [GO:0005743]; respiratory chain complex IV [GO:0045277]; cytochrome-c oxidase activity [GO:0004129]; heme binding [GO:0020037]; metal ion binding [GO:0046872]; aerobic respiration [GO:0009060]; electron transport coupled proton transport [GO:0015990]; oxidative phosphorylation [GO:0006119]	cytochrome-c oxidase activity [GO:0004129]; heme binding [GO:0020037]; metal ion binding [GO:0046872]	GO:0004129; GO:0005743; GO:0006119; GO:0009060; GO:0015990; GO:0016021; GO:0020037; GO:0045277; GO:0046872	0	cd01663;	PS50855;PS00077;	PF00115;	IPR023616;IPR036927;IPR000883;IPR023615;IPR033944;IPR014241;	P05502	3
C5XM86	3-ketoacyl-CoA synthase (EC 2.3.1.-)		Sb03g023131	SORBI_3003G178700	22.4925	21.9461	22.9333	18.8485	18.5334	18.949	22.7985	23.432	18.0872	18.0926	18.9465	8.37428e-06	9.61e-06	-3.68	5.07705	2.5192e-06	3.18e-05	-4.74	5.59874	down					similar to Os01g0529800 protein	0	PATHWAY: Lipid metabolism; fatty acid biosynthesis. {ECO:0000256|PIRNR:PIRNR036417}.	0	fatty acid biosynthetic process [GO:0006633]	integral component of membrane [GO:0016021]	integral component of membrane [GO:0016021]; transferase activity, transferring acyl groups other than amino-acyl groups [GO:0016747]; fatty acid biosynthetic process [GO:0006633]	transferase activity, transferring acyl groups other than amino-acyl groups [GO:0016747]	GO:0006633; GO:0016021; GO:0016747	0	0	0	PF08541;PF08392;	IPR012392;IPR013747;IPR013601;IPR016039;	C5XM86	13
C5YLG3	Ferredoxin		Sb07g000610	SORBI_3007G004700	27.4221	26.9095	27.3537	30.4549	32.3392	31.4783	26.982	28.9818	32.2997	32.0404	31.633	6.87485e-05	0.00186	4.2	4.16274	0.000229355	0.0838	4.01	3.63949							0	0	SUBCELLULAR LOCATION: Plastid, chloroplast {ECO:0000256|RuleBase:RU364001}.	0	chloroplast [GO:0009507]	chloroplast [GO:0009507]; 2 iron, 2 sulfur cluster binding [GO:0051537]; electron transfer activity [GO:0009055]; metal ion binding [GO:0046872]	2 iron, 2 sulfur cluster binding [GO:0051537]; electron transfer activity [GO:0009055]; metal ion binding [GO:0046872]	GO:0009055; GO:0009507; GO:0046872; GO:0051537	0	cd00207;	PS00197;PS51085;	PF00111;	IPR036010;IPR001041;IPR006058;IPR012675;IPR010241;	C5YLG3	4
A0A1B6QHU4	Uncharacterized protein		0	SORBI_3001G082400	16.6959	18.1884	17.0032	21.3903	17.8556	25.2488	17.8445	17.4057	18.9652	23.692	23.6157	0.0422785	0.784	4.2	1.37388	0.05127	0.858	4.47	1.29014							0	0	0	defense response to other organism [GO:0098542]	integral component of membrane [GO:0016021]; membrane [GO:0016020]	integral component of membrane [GO:0016021]; membrane [GO:0016020]; heme binding [GO:0020037]; iron ion binding [GO:0005506]; oxidoreductase activity, acting on paired donors, with incorporation or reduction of molecular oxygen, NAD(P)H as one donor, and incorporation of one atom of oxygen [GO:0016709]; defense response to other organism [GO:0098542]	heme binding [GO:0020037]; iron ion binding [GO:0005506]; oxidoreductase activity, acting on paired donors, with incorporation or reduction of molecular oxygen, NAD(P)H as one donor, and incorporation of one atom of oxygen [GO:0016709]	GO:0005506; GO:0016020; GO:0016021; GO:0016709; GO:0020037; GO:0098542	0	0	PS00086;	PF00067;	IPR001128;IPR017972;IPR002401;IPR036396;	A0A1B6QHU4	7
C5X4U5	Uncharacterized protein		Sb02g042150	SORBI_3002G407700	24.1709	24.832	23.9991	22.3894	18.7069	20.9692	21.1249	20.4623	17.948	20.4914	17.6636	0.00463733	0.347	-3.65	2.33373	0.0887539	0.889	-2.09	1.05181	Up_D						0	0	0	0	0	0	0	0	0	0	0	0	IPR036291;IPR002347;	C5X4U5	2
C5YXB2	Uncharacterized protein		Sb09g018750	SORBI_3009G119400	23.3097	24.6266	23.7619	21.2412	21.2164	18.2798	24.376	24.863	19.1803	16.2339	17.4482	0.00350979	0.284	-3.65	2.45472	8.07495e-05	0.0273	-7	4.09286	down						0	0	0	carbohydrate metabolic process [GO:0005975]	anchored component of plasma membrane [GO:0046658]	anchored component of plasma membrane [GO:0046658]; hydrolase activity, hydrolyzing O-glycosyl compounds [GO:0004553]; carbohydrate metabolic process [GO:0005975]	hydrolase activity, hydrolyzing O-glycosyl compounds [GO:0004553]	GO:0004553; GO:0005975; GO:0046658	0	0	PS00587;	PF00332;	IPR000490;IPR017853;	C5YXB2	5
C5XEF4	Uncharacterized protein		Sb03g028700	SORBI_3003G229000	22.163	21.8383	22.3536	19.0262	18.1386	18.707	23.5025	24.7719	22.6563	22.5143	21.8988	2.3954e-05	0.000172	-3.49	4.62062	0.00612438	0.624	-1.78	2.21294	Up_D					similar to Os01g0628900 protein	0	0	0	0	integral component of membrane [GO:0016021]	integral component of membrane [GO:0016021]; heme binding [GO:0020037]; iron ion binding [GO:0005506]; monooxygenase activity [GO:0004497]; oxidoreductase activity, acting on paired donors, with incorporation or reduction of molecular oxygen [GO:0016705]	heme binding [GO:0020037]; iron ion binding [GO:0005506]; monooxygenase activity [GO:0004497]; oxidoreductase activity, acting on paired donors, with incorporation or reduction of molecular oxygen [GO:0016705]	GO:0004497; GO:0005506; GO:0016021; GO:0016705; GO:0020037	0	0	PS00086;	PF00067;	IPR001128;IPR017972;IPR002401;IPR036396;	C5XEF4	17
C5Z026	Glutathione transferase (EC 2.5.1.18)		Sb09g003690	SORBI_3009G043600	18.2075	18.0861	17.7278	23.3682	18.7969	24.2439	25.7052	25.2362	26.2492	26.8563	26.8729	0.00581374	0.401	4.13	2.23554	0.382549	0.94	1.19	0.417313						similar to Glutathione S-transferase 4	0	0	0	glutathione metabolic process [GO:0006749]	cytoplasm [GO:0005737]	cytoplasm [GO:0005737]; glutathione binding [GO:0043295]; glutathione transferase activity [GO:0004364]; glutathione metabolic process [GO:0006749]	glutathione binding [GO:0043295]; glutathione transferase activity [GO:0004364]	GO:0004364; GO:0005737; GO:0006749; GO:0043295	0	cd03187;	PS50405;PS50404;	PF00043;PF02798;	IPR010987;IPR036282;IPR004045;IPR004046;IPR034347;IPR036249;	C5Z026	5
A0A1B6Q4P7	Uncharacterized protein		Sb03g027850	SORBI_3003G219700	21.7725	21.2881	21.441	18.7682	17.504	17.8545	22.6857	17.3983	20.9845	20.3255	22.4849	0.0145066	0.61	-3.46	1.83843	0.367168	0.939	1.22	0.435135	down						0	0	0	0	0	N-acyltransferase activity [GO:0016410]	N-acyltransferase activity [GO:0016410]	GO:0016410	0	0	0	PF02458;	IPR023213;IPR003480;	A0A1B6Q4P7	5
C5YTC8	Thiamine-phosphate pyrophosphorylase (EC 2.5.1.3) (Thiamine-phosphate synthase)		Sb08g005560	SORBI_3008G067100	20.9391	22.02	22.6333	18.5833	18.2814	18.505	19.8306	16.9831	17.711	18.1385	19.424	0.00157277	0.157	-3.41	2.80333	0.984161	0.961	0.0176	0.00693364	down						0	PATHWAY: Cofactor biosynthesis; thiamine diphosphate biosynthesis; thiamine phosphate from 4-amino-2-methyl-5-diphosphomethylpyrimidine and 4-methyl-5-(2-phosphoethyl)-thiazole: step 1/1. {ECO:0000256|ARBA:ARBA00005165}.	0	thiamine biosynthetic process [GO:0009228]	chloroplast [GO:0009507]; chloroplast stroma [GO:0009570]; cytoplasm [GO:0005737]	chloroplast [GO:0009507]; chloroplast stroma [GO:0009570]; cytoplasm [GO:0005737]; hydroxymethylpyrimidine kinase activity [GO:0008902]; phosphomethylpyrimidine kinase activity [GO:0008972]; thiamine-phosphate diphosphorylase activity [GO:0004789]; thiamine biosynthetic process [GO:0009228]	hydroxymethylpyrimidine kinase activity [GO:0008902]; phosphomethylpyrimidine kinase activity [GO:0008972]; thiamine-phosphate diphosphorylase activity [GO:0004789]	GO:0004789; GO:0005737; GO:0008902; GO:0008972; GO:0009228; GO:0009507; GO:0009570	0	cd01169;cd00564;	0	PF08543;PF02581;	IPR013785;IPR004399;IPR013749;IPR029056;IPR036206;IPR022998;IPR034291;	C5YTC8	6
C5XX06	Uncharacterized protein		Sb04g005930	SORBI_3004G070800	24.842	16.9693	25.7347	17.4113	22.8273	17.1754	19.8253	23.8258	22.2603	22.5329	21.6414	0.182257	0.904	-3.38	0.739315	0.905563	0.959	0.319	0.0430815	down						0	0	0	0	integral component of membrane [GO:0016021]	integral component of membrane [GO:0016021]	0	GO:0016021	0	0	0	PF12263;	IPR022051;	C5XX06	4
C5YZS5	Expansin		Sb09g023440	SORBI_3009G173700	24.1149	25.9321	26.0071	23.1502	24.9144	17.9076	26.2941	26.0959	23.2639	18.1807	18.9344	0.0934051	0.861	-3.36	1.02963	0.0139927	0.743	-6.07	1.8541	down					similar to Expansin-A4 precursor	0	0	SUBCELLULAR LOCATION: Membrane {ECO:0000256|ARBA:ARBA00004170, ECO:0000256|RuleBase:RU365023}; Peripheral membrane protein {ECO:0000256|ARBA:ARBA00004170, ECO:0000256|RuleBase:RU365023}. Secreted, cell wall {ECO:0000256|RuleBase:RU365023}.	plant-type cell wall organization [GO:0009664]	cell wall [GO:0005618]; extracellular region [GO:0005576]; membrane [GO:0016020]	cell wall [GO:0005618]; extracellular region [GO:0005576]; membrane [GO:0016020]; plant-type cell wall organization [GO:0009664]	0	GO:0005576; GO:0005618; GO:0009664; GO:0016020	0	0	PS50843;PS50842;	PF03330;PF01357;	IPR007118;IPR002963;IPR007112;IPR007117;IPR036749;IPR009009;IPR036908;	C5YZS5	4
C5YPU7	Uncharacterized protein		Sb08g018350	SORBI_3008G131200	20.9667	21.3616	22.7856	20.0146	17.7097	17.3583	22.899	23.6762	18.6519	16.6491	17.4901	0.00268388	0.24	-3.34	2.57124	0.000143645	0.0524	-5.69	3.84271	down					similar to Expressed protein	0	0	0	0	0	0	0	0	0	0	0	PF04398;	IPR036758;IPR007493;	C5YPU7	6
A0A1Z5R5Y3	NmrA domain-containing protein	at1g32100, PRR1, https://www.arabidopsis.org/servlets/TairObject?id=30142&type=locus	0	SORBI_3008G106800	18.7608	18.7281	20.5009	22.6279	24.098	22.9906	22.9993	22.2561	23.872	24.4985	24.0511	8.50986e-05	0.00278	3.91	4.07008	0.0472372	0.853	1.51	1.32572							0	0	0	0	0	0	0	0	0	0	0	PF05368;	IPR036291;IPR008030;	A0A1Z5R5Y3	7
A0A194YL98	Uncharacterized protein		Sb10g024330	SORBI_3010G193800	18.4364	19.5902	19.086	22.6069	21.6102	24.5599	17.2955	21.584	21.0556	23.896	23.8167	0.0106308	0.544	3.89	1.97343	0.0303015	0.82	3.48	1.51854							0	0	0	0	0	metal ion binding [GO:0046872]; RNA binding [GO:0003723]	metal ion binding [GO:0046872]; RNA binding [GO:0003723]	GO:0003723; GO:0046872	0	0	PS50103;	PF00013;PF00642;	IPR004087;IPR004088;IPR036612;IPR000571;IPR036855;	A0A194YL98	15
C5X5G7	Glycosyltransferase (EC 2.4.1.-)		Sb02g030050	SORBI_3002G265800	19.0232	21.1407	21.2098	24.058	21.7862	27.1814	23.1666	17.5704	18.2705	24.2226	24.6114	0.0925013	0.861	3.88	1.03385	0.409629	0.942	2	0.387609						similar to Putative uncharacterized protein	0	0	0	0	intracellular membrane-bounded organelle [GO:0043231]	intracellular membrane-bounded organelle [GO:0043231]; quercetin 3-O-glucosyltransferase activity [GO:0080043]; quercetin 7-O-glucosyltransferase activity [GO:0080044]; UDP-glycosyltransferase activity [GO:0008194]	quercetin 3-O-glucosyltransferase activity [GO:0080043]; quercetin 7-O-glucosyltransferase activity [GO:0080044]; UDP-glycosyltransferase activity [GO:0008194]	GO:0008194; GO:0043231; GO:0080043; GO:0080044	0	0	PS00375;	PF00201;	IPR002213;IPR035595;	C5X5G7	10
A0A1B6Q6Q2	Uncharacterized protein		0	SORBI_3003G332000	19.9446	16.3288	18.7829	22.413	21.4117	22.8509	20.7621	17.9504	21.8906	25.2034	23.9149	0.00809817	0.481	3.87	2.09161	0.00827112	0.672	4.31	2.08244							0	0	SUBCELLULAR LOCATION: Plastid, chloroplast membrane {ECO:0000256|ARBA:ARBA00004508}; Multi-pass membrane protein {ECO:0000256|ARBA:ARBA00004508}.	0	integral component of membrane [GO:0016021]	integral component of membrane [GO:0016021]	0	GO:0016021	0	0	0	PF11891;	IPR021825;	A0A1B6Q6Q2	5
C5XYZ8	WD_REPEATS_REGION domain-containing protein		Sb04g008710	SORBI_3004G106700	18.7023	15.5151	17.6781	17.8272	21.7461	23.8546	17.4021	21.5593	22.7266	22.148	20.9646	0.0382968	0.771	3.84	1.41684	0.198752	0.921	2.47	0.701689							0	0	0	protein import into peroxisome matrix [GO:0016558]	cytosol [GO:0005829]; peroxisomal matrix [GO:0005782]	cytosol [GO:0005829]; peroxisomal matrix [GO:0005782]; peroxisome matrix targeting signal-2 binding [GO:0005053]; protein import into peroxisome matrix [GO:0016558]	peroxisome matrix targeting signal-2 binding [GO:0005053]	GO:0005053; GO:0005782; GO:0005829; GO:0016558	0	0	PS00678;PS50082;PS50294;	PF00400;	IPR020472;IPR015943;IPR001680;IPR019775;IPR017986;IPR036322;	C5XYZ8	6
C5XVH0	Uncharacterized protein		0	SORBI_3004G051100	18.8586	22.1158	19.4419	23.8537	22.3221	25.7292	19.5672	21.1201	23.0094	22.9752	23.1163	0.00404105	0.315	3.83	2.39351	0.0403401	0.842	2.69	1.39426							0	0	0	0	0	0	0	0	0	0	0	0	0	C5XVH0	3
A0A1B6PI02	Peptidylprolyl isomerase (EC 5.2.1.8)		Sb07g021890	SORBI_3007G143700	21.5908	23.1939	21.9867	22.0327	16.5301	18.2281	22.9656	21.6379	18.2115	17.5126	20.1455	0.0285697	0.731	-3.33	1.54409	0.0299584	0.819	-3.68	1.52348	up_DH					similar to Peptidyl-prolyl cis-trans isomerase	0	0	0	0	chloroplast [GO:0009507]; chloroplast thylakoid membrane [GO:0009535]; thylakoid [GO:0009579]; thylakoid lumen [GO:0031977]	chloroplast [GO:0009507]; chloroplast thylakoid membrane [GO:0009535]; thylakoid [GO:0009579]; thylakoid lumen [GO:0031977]; peptidyl-prolyl cis-trans isomerase activity [GO:0003755]	peptidyl-prolyl cis-trans isomerase activity [GO:0003755]	GO:0003755; GO:0009507; GO:0009535; GO:0009579; GO:0031977	0	0	PS50059;	PF00254;	IPR001179;	A0A1B6PI02	6
C6JS90	Usp domain-containing protein		0	SORBI_3003G252300SORBI_3K013100SORBI_K013100SORBIDRAFT_0139s002020	19.2108	22.5412	22.6766	25.9881	24.7803	25.0733	21.4944	18.4576	24.517	23.8331	25.0673	0.0049351	0.362	3.8	2.3067	0.00355225	0.523	4.5	2.4495							0	0	0	0	0	0	0	0	0	0	0	PF00582;	IPR014729;IPR006015;IPR006016;	C6JS90	9
A0A1Z5SBY5	Uncharacterized protein		Sb01g049970	SORBI_3001G536901	22.3381	17.7631	22.2921	18.3858	17.438	16.5811	20.1059	22.2534	18.1411	20.6433	17.6369	0.0313357	0.744	-3.33	1.50396	0.139865	0.908	-2.37	0.854292	down					similar to Putative heme binding protein cemA	0	0	SUBCELLULAR LOCATION: Membrane {ECO:0000256|ARBA:ARBA00004141}; Multi-pass membrane protein {ECO:0000256|ARBA:ARBA00004141}.	0	integral component of membrane [GO:0016021]	integral component of membrane [GO:0016021]	0	GO:0016021	0	0	0	PF03040;	IPR004282;	A0A1Z5SBY5	8
C5XAU4	Isopentenyl-diphosphate Delta-isomerase (EC 5.3.3.2)	At3g02780 IPP2 https://www.arabidopsis.org/servlets/TairObject?id=35785&type=locus, From TAIR "there is genetic evidence that it functions in the mevalonate, but not the MEP biosynthetic pathway.	Sb02g035700	SORBI_3002G330500	23.6827	23.9704	24.0057	20.4789	19.4422	21.8393	20.9018	21.1402	21.6555	23.114	23.2756	0.00055161	0.0516	-3.3	3.25837	0.0450755	0.85	1.66	1.34606	down						0	PATHWAY: Isoprenoid biosynthesis; dimethylallyl diphosphate biosynthesis; dimethylallyl diphosphate from isopentenyl diphosphate: step 1/1. {ECO:0000256|ARBA:ARBA00004826}.; PATHWAY: Porphyrin-containing compound metabolism; chlorophyll biosynthesis. {ECO:0000256|ARBA:ARBA00005173}.	0	isopentenyl diphosphate biosynthetic process [GO:0009240]	cytoplasm [GO:0005737]	cytoplasm [GO:0005737]; hydrolase activity [GO:0016787]; isopentenyl-diphosphate delta-isomerase activity [GO:0004452]; isopentenyl diphosphate biosynthetic process [GO:0009240]	hydrolase activity [GO:0016787]; isopentenyl-diphosphate delta-isomerase activity [GO:0004452]	GO:0004452; GO:0005737; GO:0009240; GO:0016787	0	cd02885;	PS51462;	PF00293;	IPR011876;IPR015797;IPR000086;	C5XAU4	9
A0A1B6QIM7	Uncharacterized protein		Sb01g010840	SORBI_3001G123300	21.1385	20.6411	21.1062	17.4811	17.3263	18.4348	23.526	22.6417	19.3463	17.5965	19.3874	0.00028179	0.0201	-3.21	3.55007	7.08387e-05	0.0234	-4.31	4.14973	Up_D					similar to Beta-glucosidase	0	0	0	carbohydrate metabolic process [GO:0005975]	0	beta-glucosidase activity [GO:0008422]; carbohydrate metabolic process [GO:0005975]	beta-glucosidase activity [GO:0008422]	GO:0005975; GO:0008422	0	0	PS00653;	PF00232;	IPR001360;IPR033132;IPR017853;	A0A1B6QIM7	5
A1E9S1	ATP synthase subunit alpha, chloroplastic (EC 7.1.2.2) (ATP synthase F1 sector subunit alpha) (F-ATPase subunit alpha)		0	0	32.4807	32.554	32.7154	31.7393	31.9749	32.0674	32.331	32.3173	31.8465	31.93	32.1721	0.0606075	0.824	-0.656	1.21747	0.345844	0.937	-0.341	0.461119							0	0	SUBCELLULAR LOCATION: Plastid, chloroplast thylakoid membrane {ECO:0000255|HAMAP-Rule:MF_01346}; Peripheral membrane protein {ECO:0000255|HAMAP-Rule:MF_01346}.	ATP synthesis coupled proton transport [GO:0015986]	chloroplast thylakoid membrane [GO:0009535]; proton-transporting ATP synthase complex, catalytic core F(1) [GO:0045261]	chloroplast thylakoid membrane [GO:0009535]; proton-transporting ATP synthase complex, catalytic core F(1) [GO:0045261]; ATP binding [GO:0005524]; proton-transporting ATP synthase activity, rotational mechanism [GO:0046933]; ATP synthesis coupled proton transport [GO:0015986]	ATP binding [GO:0005524]; proton-transporting ATP synthase activity, rotational mechanism [GO:0046933]	GO:0005524; GO:0009535; GO:0015986; GO:0045261; GO:0046933	0	cd01132;	PS00152;	PF00006;PF00306;PF02874;	IPR023366;IPR000793;IPR038376;IPR033732;IPR005294;IPR020003;IPR004100;IPR036121;IPR000194;IPR027417;	A1E9S1	44
A0A194YT09	OTU domain-containing protein		0	SORBI_3004G347800	20.0929	16.2984	19.6566	22.5697	22.4607	22.0648	21.2515	20.4408	17.6285	18.109	19.1227	0.0026232	0.236	3.68	2.58117	0.0315275	0.824	-2.56	1.50131							0	0	0	0	0	0	0	0	0	0	PS50802;	PF02338;	IPR003323;IPR038765;	A0A194YT09	5
C5WNN9	Uncharacterized protein		Sb01g050600	SORBI_3001G543700	20.983	20.8552	22.6238	21.393	17.0791	16.4621	18.4282	23.2794	18.8053	18.4265	18.0169	0.056321	0.816	-3.18	1.24933	0.16783	0.915	-2.44	0.775131	down						0	0	0	0	intracellular membrane-bounded organelle [GO:0043231]	intracellular membrane-bounded organelle [GO:0043231]; palmitoyl hydrolase activity [GO:0098599]; thiolester hydrolase activity [GO:0016790]	palmitoyl hydrolase activity [GO:0098599]; thiolester hydrolase activity [GO:0016790]	GO:0016790; GO:0043231; GO:0098599	0	0	0	PF02089;	IPR029058;IPR002472;	C5WNN9	4
C5XS84	Carboxypeptidase (EC 3.4.16.-)		Sb04g001030	SORBI_3004G010000	21.837	22.3962	21.5923	19.7153	18.7417	17.9063	22.7549	22.4158	18.2419	17.6197	17.3189	0.000144976	0.00697	-3.15	3.8387	1.115e-05	0.00118	-4.86	4.95273	Up_D					similar to Serine carboxypeptidase 3 precursor	0	0	0	proteolysis involved in cellular protein catabolic process [GO:0051603]	vacuole [GO:0005773]	vacuole [GO:0005773]; serine-type carboxypeptidase activity [GO:0004185]; proteolysis involved in cellular protein catabolic process [GO:0051603]	serine-type carboxypeptidase activity [GO:0004185]	GO:0004185; GO:0005773; GO:0051603	0	0	PS00560;PS00131;	PF00450;	IPR029058;IPR001563;IPR033124;IPR018202;	C5XS84	4
A0A1Z5R8P3	Succinate dehydrogenase [ubiquinone] iron-sulfur subunit, mitochondrial (EC 1.3.5.1)		0	SORBI_3007G023400	20.7808	18.0149	16.8668	21.7155	22.7864	22.1521	23.1468	22.494	22.5585	24.3036	24.6205	0.00358512	0.287	3.66	2.4455	0.365926	0.939	1.01	0.436606							0	PATHWAY: Carbohydrate metabolism; tricarboxylic acid cycle; fumarate from succinate (eukaryal route): step 1/1. {ECO:0000256|ARBA:ARBA00004788, ECO:0000256|RuleBase:RU361237}.	SUBCELLULAR LOCATION: Mitochondrion inner membrane {ECO:0000256|RuleBase:RU361237}; Peripheral membrane protein {ECO:0000256|RuleBase:RU361237}; Matrix side {ECO:0000256|RuleBase:RU361237}.	tricarboxylic acid cycle [GO:0006099]	mitochondrial inner membrane [GO:0005743]	mitochondrial inner membrane [GO:0005743]; 2 iron, 2 sulfur cluster binding [GO:0051537]; 3 iron, 4 sulfur cluster binding [GO:0051538]; 4 iron, 4 sulfur cluster binding [GO:0051539]; electron transfer activity [GO:0009055]; metal ion binding [GO:0046872]; succinate dehydrogenase (ubiquinone) activity [GO:0008177]; tricarboxylic acid cycle [GO:0006099]	2 iron, 2 sulfur cluster binding [GO:0051537]; 3 iron, 4 sulfur cluster binding [GO:0051538]; 4 iron, 4 sulfur cluster binding [GO:0051539]; electron transfer activity [GO:0009055]; metal ion binding [GO:0046872]; succinate dehydrogenase (ubiquinone) activity [GO:0008177]	GO:0005743; GO:0006099; GO:0008177; GO:0009055; GO:0046872; GO:0051537; GO:0051538; GO:0051539	0	cd00207;	PS00197;PS51085;PS00198;PS51379;	PF13085;	IPR036010;IPR001041;IPR006058;IPR017896;IPR017900;IPR012675;IPR009051;IPR004489;IPR025192;	A0A1Z5R8P3	2
C5X6X8	Peptidase A1 domain-containing protein		Sb02g031460	SORBI_3002G281700	19.0495	23.2982	18.2164	23.7483	23.8012	23.9904	20.9541	23.4138	23.3059	24.1894	19.5916	0.0356825	0.762	3.66	1.44754	0.917069	0.959	0.178	0.0375982						similar to Chloroplast nucleoid DNA-binding protein-like protein	0	0	0	protein catabolic process [GO:0030163]; proteolysis [GO:0006508]	0	aspartic-type endopeptidase activity [GO:0004190]; protein catabolic process [GO:0030163]; proteolysis [GO:0006508]	aspartic-type endopeptidase activity [GO:0004190]	GO:0004190; GO:0006508; GO:0030163	0	0	PS00141;PS51767;	PF14541;PF14543;	IPR001461;IPR001969;IPR033121;IPR021109;IPR032799;IPR032861;	C5X6X8	4
C5XMP8	Glycosyltransferase (EC 2.4.1.-)		Sb03g003760	SORBI_3003G042900	22.4681	23.9872	24.2176	21.7609	17.6709	21.7848	22.0485	22.1564	17.0266	18.4517	23.1721	0.0764192	0.845	-3.15	1.1168	0.181762	0.918	-2.55	0.740498	Up_D						0	0	0	0	intracellular membrane-bounded organelle [GO:0043231]	intracellular membrane-bounded organelle [GO:0043231]; quercetin 3-O-glucosyltransferase activity [GO:0080043]; quercetin 7-O-glucosyltransferase activity [GO:0080044]; UDP-glycosyltransferase activity [GO:0008194]	quercetin 3-O-glucosyltransferase activity [GO:0080043]; quercetin 7-O-glucosyltransferase activity [GO:0080044]; UDP-glycosyltransferase activity [GO:0008194]	GO:0008194; GO:0043231; GO:0080043; GO:0080044	0	0	PS00375;	PF00201;	IPR002213;IPR035595;	C5XMP8	10
C5Z4R7	Uncharacterized protein		Sb10g022380	SORBI_3010G171100	20.8985	22.1243	19.1757	24.5146	23.4104	25.1671	17.014	17.1642	22.6455	24.1251	24.1635	0.00116531	0.122	3.63	2.93356	3.27269e-05	0.00845	6.56	4.48509							0	0	0	regulation of RNA metabolic process [GO:0051252]	nucleoplasm [GO:0005654]; ribonucleoprotein complex [GO:1990904]	nucleoplasm [GO:0005654]; ribonucleoprotein complex [GO:1990904]; mRNA binding [GO:0003729]; RNA binding [GO:0003723]; regulation of RNA metabolic process [GO:0051252]	mRNA binding [GO:0003729]; RNA binding [GO:0003723]	GO:0003723; GO:0003729; GO:0005654; GO:0051252; GO:1990904	0	cd12330;	PS50102;	PF00076;	IPR034155;IPR012677;IPR035979;IPR000504;	C5Z4R7	10
C5Z7K7	Uncharacterized protein		Sb10g008810	SORBI_3010G101200	18.8453	18.8041	24.7746	25.1357	23.6983	24.4884	25.4944	22.7422	23.578	25.6639	24.3788	0.0387071	0.773	3.63	1.41221	0.808097	0.957	0.422	0.0925367							0	0	0	0	integral component of membrane [GO:0016021]	integral component of membrane [GO:0016021]	0	GO:0016021	0	0	0	PF06522;	IPR010530;	C5Z7K7	3
A0A1W0W071	Expansin		Sb03g038290	SORBI_3003G338801	24.8084	25.4642	25.5045	25.5442	22.4566	18.345	26.0058	24.9579	17.9656	18.344	22.4642	0.0973083	0.865	-3.14	1.01185	0.0124539	0.729	-5.89	1.9047	down					similar to Alpha-expansin 1 precursor	0	0	SUBCELLULAR LOCATION: Membrane {ECO:0000256|ARBA:ARBA00004170, ECO:0000256|RuleBase:RU365023}; Peripheral membrane protein {ECO:0000256|ARBA:ARBA00004170, ECO:0000256|RuleBase:RU365023}. Secreted, cell wall {ECO:0000256|RuleBase:RU365023}.	plant-type cell wall organization [GO:0009664]	cell wall [GO:0005618]; extracellular region [GO:0005576]; membrane [GO:0016020]	cell wall [GO:0005618]; extracellular region [GO:0005576]; membrane [GO:0016020]; plant-type cell wall organization [GO:0009664]	0	GO:0005576; GO:0005618; GO:0009664; GO:0016020	0	0	PS50843;PS50842;	PF03330;PF01357;	IPR007118;IPR002963;IPR007112;IPR007117;IPR036749;IPR009009;IPR036908;	A0A1W0W071	4
A0A1B6PL66	Aldo_ket_red domain-containing protein		0	SORBI_3006G096400	20.9717	17.9089	24.2822	24.5924	23.1387	26.0405	22.1636	24.5131	23.3634	24.3234	25.3571	0.0394942	0.775	3.54	1.40347	0.555732	0.949	1.01	0.255134							0	0	0	0	0	oxidoreductase activity [GO:0016491]	oxidoreductase activity [GO:0016491]	GO:0016491	0	cd06660;	PS00798;PS00062;PS00063;	PF00248;	IPR018170;IPR020471;IPR023210;IPR036812;	A0A1B6PL66	12
C5XUG8	Diphosphomevalonate decarboxylase (EC 4.1.1.33)		Sb04g035950	SORBI_3004G330600	16.7768	17.5613	17.9986	21.2251	20.4446	21.2063	20.1045	19.4594	18.0338	18.0468	20.5983	0.000676767	0.0672	3.51	3.16956	0.286834	0.932	-0.889	0.54237							0	0	0	isopentenyl diphosphate biosynthetic process, mevalonate pathway [GO:0019287]; sterol biosynthetic process [GO:0016126]	cytosol [GO:0005829]	cytosol [GO:0005829]; ATP binding [GO:0005524]; diphosphomevalonate decarboxylase activity [GO:0004163]; isopentenyl diphosphate biosynthetic process, mevalonate pathway [GO:0019287]; sterol biosynthetic process [GO:0016126]	ATP binding [GO:0005524]; diphosphomevalonate decarboxylase activity [GO:0004163]	GO:0004163; GO:0005524; GO:0005829; GO:0016126; GO:0019287	0	0	0	PF00288;PF18376;	IPR036554;IPR006204;IPR005935;IPR029765;IPR041431;IPR020568;IPR014721;	C5XUG8	4
C5WPN8	Uncharacterized protein		Sb01g012050	SORBI_3001G138000	23.2088	22.0425	22.0703	20.421	20.2891	17.3136	21.6279	20.1902	17.6001	19.3942	16.4447	0.0116741	0.565	-3.1	1.93278	0.0202358	0.784	-3.1	1.69388	down					similar to Thiamine biosynthesis protein thiC; putative; expressed	0	0	0	response to vitamin B1 [GO:0010266]; thiamine biosynthetic process [GO:0009228]	chloroplast stroma [GO:0009570]	chloroplast stroma [GO:0009570]; carbon-carbon lyase activity [GO:0016830]; iron-sulfur cluster binding [GO:0051536]; protein domain specific binding [GO:0019904]; response to vitamin B1 [GO:0010266]; thiamine biosynthetic process [GO:0009228]	carbon-carbon lyase activity [GO:0016830]; iron-sulfur cluster binding [GO:0051536]; protein domain specific binding [GO:0019904]	GO:0009228; GO:0009570; GO:0010266; GO:0016830; GO:0019904; GO:0051536	0	0	0	PF01964;	IPR037509;IPR038521;IPR002817;	C5WPN8	10
C5WR74	Ornithine aminotransferase (EC 2.6.1.13)		Sb01g013600	SORBI_3001G156100	18.2985	19.3434	18.5466	23.7656	21.2264	21.5976	18.9516	20.3607	21.6981	23.8466	23.4672	0.00190292	0.185	3.47	2.72058	0.00467884	0.576	3.35	2.32986					1.19501	similar to Ornithine aminotransferase; putative; expressed	0	PATHWAY: Amino-acid biosynthesis; L-proline biosynthesis; L-glutamate 5-semialdehyde from L-ornithine: step 1/1. {ECO:0000256|ARBA:ARBA00004998, ECO:0000256|RuleBase:RU365036}.	0	arginine catabolic process to glutamate [GO:0019544]; arginine catabolic process to proline via ornithine [GO:0010121]; defense response to bacterium, incompatible interaction [GO:0009816]; hyperosmotic salinity response [GO:0042538]; L-proline biosynthetic process [GO:0055129]; mitochondrion localization [GO:0051646]; ornithine catabolic process [GO:0006593]; response to abscisic acid [GO:000973…	cytoplasm [GO:0005737]; mitochondrion [GO:0005739]	cytoplasm [GO:0005737]; mitochondrion [GO:0005739]; identical protein binding [GO:0042802]; ornithine(lysine) transaminase activity [GO:0050155]; ornithine-oxo-acid transaminase activity [GO:0004587]; pyridoxal phosphate binding [GO:0030170]; zinc ion binding [GO:0008270]; arginine catabolic process to glutamate [GO:0019544]; arginine catabolic process to proline via ornithine [GO:0010121]; defen…	identical protein binding [GO:0042802]; ornithine(lysine) transaminase activity [GO:0050155]; ornithine-oxo-acid transaminase activity [GO:0004587]; pyridoxal phosphate binding [GO:0030170]; zinc ion binding [GO:0008270]	GO:0004587; GO:0005737; GO:0005739; GO:0006593; GO:0006979; GO:0008270; GO:0009408; GO:0009413; GO:0009414; GO:0009733; GO:0009737; GO:0009741; GO:0009753; GO:0009816; GO:0010121; GO:0019544; GO:0030170; GO:0042538; GO:0042802; GO:0050155; GO:0051646; GO:0055129	0	cd00610;	PS00600;	PF00202;	IPR005814;IPR010164;IPR034758;IPR015424;IPR015422;IPR015421;	C5WR74	7
C5XXA0	Uncharacterized protein		Sb04g025610	SORBI_3004G210500	22.8692	24.826	22.9659	19.287	22.2628	19.8321	17.6495	17.5836	17.2836	17.2161	17.4187	0.00325682	0.272	-3.09	2.48721	0.732311	0.955	-0.31	0.135305	Up_D						0	0	0	cation transport [GO:0006812]	integral component of chloroplast outer membrane [GO:0031359]	integral component of chloroplast outer membrane [GO:0031359]; ion channel activity [GO:0005216]; cation transport [GO:0006812]	ion channel activity [GO:0005216]	GO:0005216; GO:0006812; GO:0031359	0	0	0	0	IPR038951;	C5XXA0	8
C5Y8Q6	Uncharacterized protein		Sb06g017110	SORBI_3006G085100	17.9553	20.5767	17.0896	20.4367	23.0555	22.5237	20.2447	18.002	21.3096	22.5141	18.7744	0.0201833	0.673	3.46	1.69501	0.23895	0.927	1.74	0.621693							0	0	0	0	plasma membrane [GO:0005886]	plasma membrane [GO:0005886]	0	GO:0005886	0	0	PS50405;PS50404;	PF13417;	IPR010987;IPR036282;IPR040079;IPR004045;IPR036249;	C5Y8Q6	3
C5WTC3	CP-type G domain-containing protein		Sb01g015410	SORBI_3001G177100	19.385	18.3554	17.7582	20.9869	23.2505	21.6	20.9394	20.0849	21.4119	21.2075	21.2232	0.0003821	0.0313	3.45	3.41782	0.307649	0.934	0.769	0.511945							0	0	0	cotyledon development [GO:0048825]; floral organ morphogenesis [GO:0048444]; maintenance of inflorescence meristem identity [GO:0010077]; negative regulation of transcription, DNA-templated [GO:0045892]; regulation of embryonic development [GO:0045995]; regulation of epidermal cell differentiation [GO:0045604]; regulation of leaf development [GO:2000024]	nucleolus [GO:0005730]; plasmodesma [GO:0009506]	nucleolus [GO:0005730]; plasmodesma [GO:0009506]; GTP binding [GO:0005525]; cotyledon development [GO:0048825]; floral organ morphogenesis [GO:0048444]; maintenance of inflorescence meristem identity [GO:0010077]; negative regulation of transcription, DNA-templated [GO:0045892]; regulation of embryonic development [GO:0045995]; regulation of epidermal cell differentiation [GO:0045604]; regulation…	GTP binding [GO:0005525]	GO:0005525; GO:0005730; GO:0009506; GO:0010077; GO:0045604; GO:0045892; GO:0045995; GO:0048444; GO:0048825; GO:2000024	0	0	PS51721;	PF08701;PF01926;	IPR030378;IPR014813;IPR023179;IPR006073;IPR027417;	C5WTC3	17
A1E9U5	50S ribosomal protein L33, chloroplastic		0	0	17.6526	26.1931	25.8567	25.7198	27.1066	27.197	25.903	26.9101	27.8471	25.7261	26.1735	0.108369	0.872	3.44	0.965095	0.937057	0.96	0.176	0.0282341							0	0	SUBCELLULAR LOCATION: Plastid, chloroplast.	translation [GO:0006412]	chloroplast [GO:0009507]; ribosome [GO:0005840]	chloroplast [GO:0009507]; ribosome [GO:0005840]; structural constituent of ribosome [GO:0003735]; translation [GO:0006412]	structural constituent of ribosome [GO:0003735]	GO:0003735; GO:0005840; GO:0006412; GO:0009507	0	0	PS00582;	PF00471;	IPR038584;IPR001705;IPR018264;IPR011332;	A1E9U5	5
A0A1Z5RH90	Uncharacterized protein		0	SORBI_3005G056201	23.4662	19.9338	18.7386	23.8385	25.008	23.4996	17.5207	19.744	24.4786	25.0067	23.9752	0.0135884	0.597	3.4	1.86683	0.00106563	0.281	5.85	2.97239							0	0	0	0	0	0	0	0	0	0	0	0	0	A0A1Z5RH90	3
C5Z0X9	Uncharacterized protein		Sb09g025510	SORBI_3009G197000	26.7712	26.6368	25.1004	23.5375	23.5422	22.1819	27.2656	27.24	24.6093	22.86	22.442	0.00153472	0.154	-3.08	2.81397	0.00060764	0.193	-3.95	3.21635	down						0	0	0	aromatic compound biosynthetic process [GO:0019438]; methylation [GO:0032259]	0	O-methyltransferase activity [GO:0008171]; protein dimerization activity [GO:0046983]; S-adenosylmethionine-dependent methyltransferase activity [GO:0008757]; aromatic compound biosynthetic process [GO:0019438]; methylation [GO:0032259]	O-methyltransferase activity [GO:0008171]; protein dimerization activity [GO:0046983]; S-adenosylmethionine-dependent methyltransferase activity [GO:0008757]	GO:0008171; GO:0008757; GO:0019438; GO:0032259; GO:0046983	0	0	PS51683;	PF08100;PF00891;	IPR016461;IPR001077;IPR012967;IPR029063;IPR036388;IPR036390;	C5Z0X9	12
C5XID0	Uncharacterized protein		Sb03g033100	SORBI_3003G279300	21.7571	20.765	21.0848	18.7729	17.5099	18.1838	17.3315	20.3489	17.4058	18.8696	18.3612	0.00296821	0.256	-3.05	2.5275	0.480339	0.945	-0.628	0.318452	Up_D					similar to Acid phosphatase	0	0	0	0	0	metal ion binding [GO:0046872]; phosphatase activity [GO:0016791]	metal ion binding [GO:0046872]; phosphatase activity [GO:0016791]	GO:0016791; GO:0046872	0	0	0	PF06888;	IPR036412;IPR023214;IPR016965;IPR006384;	C5XID0	2
C5Z3C8	VWFA domain-containing protein		Sb10g002210	SORBI_3010G023600	17.0278	22.7886	21.9316	24.9998	23.2879	23.5606	25.2023	25.1334	26.6325	24.2423	26.4242	0.034168	0.756	3.37	1.46638	0.702163	0.954	0.599	0.153562						similar to Putative uncharacterized protein 131L1.12	0	0	0	0	0	0	0	0	0	0	PS50234;	PF13768;	IPR002035;IPR036465;	C5Z3C8	25
C5XGZ2	CRAL-TRIO domain-containing protein		Sb03g044540	SORBI_3003G410900	21.821	22.0325	21.7091	20.1632	17.662	18.6373	20.8351	20.9959	19.3509	19.0131	19.4417	0.000426747	0.0367	-3.03	3.36983	0.0286132	0.816	-1.65	1.54343	down					similar to Sec14 like protein	0	0	0	0	0	0	0	0	0	cd00170;	PS50191;	PF00650;	IPR001251;IPR036865;IPR011074;IPR036273;	C5XGZ2	5
C5YTN7	Glutathione transferase (EC 2.5.1.18)		Sb08g006690	SORBI_3008G074400	24.7791	24.7405	24.3398	22.7653	21.1185	21.0526	23.7636	23.3796	19.1541	19.9012	18.7151	0.000306422	0.0225	-2.97	3.51368	4.12658e-05	0.0119	-4.31	4.38441	down				-1.17087	similar to Glutathione S-transferase GST 18	0	0	0	glutathione metabolic process [GO:0006749]; L-phenylalanine catabolic process [GO:0006559]	cytoplasm [GO:0005737]	cytoplasm [GO:0005737]; glutathione transferase activity [GO:0004364]; maleylacetoacetate isomerase activity [GO:0016034]; glutathione metabolic process [GO:0006749]; L-phenylalanine catabolic process [GO:0006559]	glutathione transferase activity [GO:0004364]; maleylacetoacetate isomerase activity [GO:0016034]	GO:0004364; GO:0005737; GO:0006559; GO:0006749; GO:0016034	0	cd03191;cd03042;	PS50405;PS50404;	PF13417;	IPR010987;IPR036282;IPR040079;IPR004045;IPR005955;IPR034330;IPR034333;IPR036249;	C5YTN7	6
A0A1W0W7K4	Uncharacterized protein (Fragment)		0	SORBI_3002G398901	24.9714	17.0871	21.0687	24.6303	24.0984	24.333	16.8751	19.0566	20.1441	20.0916	18.3663	0.0709764	0.838	3.31	1.14889	0.409707	0.942	1.57	0.387526							0	0	0	0	integral component of membrane [GO:0016021]	integral component of membrane [GO:0016021]	0	GO:0016021	0	0	0	PF02238;	IPR039297;IPR039296;	A0A1W0W7K4	3
C5XQE3	Uncharacterized protein		Sb03g027470	SORBI_3003G215700	25.073	17.7413	26.0942	25.2928	27.1629	26.3794	23.8635	25.7974	26.9988	26.8693	26.1305	0.103144	0.869	3.31	0.986558	0.392493	0.94	1.84	0.406168							0	0	0	ATP synthesis coupled proton transport [GO:0015986]	mitochondrial inner membrane [GO:0005743]; mitochondrial proton-transporting ATP synthase complex, catalytic core F(1) [GO:0000275]	mitochondrial inner membrane [GO:0005743]; mitochondrial proton-transporting ATP synthase complex, catalytic core F(1) [GO:0000275]; proton-transporting ATP synthase activity, rotational mechanism [GO:0046933]; ATP synthesis coupled proton transport [GO:0015986]	proton-transporting ATP synthase activity, rotational mechanism [GO:0046933]	GO:0000275; GO:0005743; GO:0015986; GO:0046933	0	cd12153;	0	PF04627;	IPR006721;IPR036742;	C5XQE3	5
C5Z5D3	Fe2OG dioxygenase domain-containing protein		Sb10g005170	SORBI_3010G059800	21.2109	23.7135	23.1916	20.5579	18.384	20.2639	23.8138	20.5008	18.1653	18.6338	20.2381	0.0189074	0.662	-2.97	1.72337	0.0242612	0.801	-3.14	1.61509	Up_D				1.50297	similar to Putative iron/ascorbate-dependent oxidoreductase	0	0	0	0	0	dioxygenase activity [GO:0051213]; metal ion binding [GO:0046872]	dioxygenase activity [GO:0051213]; metal ion binding [GO:0046872]	GO:0046872; GO:0051213	0	0	PS51471;	PF03171;PF14226;	IPR026992;IPR027443;IPR005123;	C5Z5D3	8
A0A1B6QNI8	Non-reducing end alpha-L-arabinofuranosidase (EC 3.2.1.55)		Sb01g036960	SORBI_3001G389800	20.5163	22.8465	21.3176	18.5238	19.3544	17.9552	24.0524	24.2271	17.8625	19.6446	19.3453	0.00207453	0.198	-2.95	2.68308	8.09323e-05	0.0274	-5.19	4.09188	down						0	0	0	L-arabinose metabolic process [GO:0046373]	0	alpha-L-arabinofuranosidase activity [GO:0046556]; L-arabinose metabolic process [GO:0046373]	alpha-L-arabinofuranosidase activity [GO:0046556]	GO:0046373; GO:0046556	0	0	0	PF06964;	IPR010720;IPR013780;IPR017853;	A0A1B6QNI8	9
C5WR84	AA_permease_C domain-containing protein		Sb01g013690	SORBI_3001G157200	21.8001	21.5848	21.5028	20.5986	17.995	17.4606	15.9728	21.3523	17.6693	19.77	18.9083	0.0488012	0.801	-2.94	1.31157	0.935924	0.96	0.12	0.0287595	down						0	0	SUBCELLULAR LOCATION: Membrane {ECO:0000256|ARBA:ARBA00004141}; Multi-pass membrane protein {ECO:0000256|ARBA:ARBA00004141}.	amino acid transport [GO:0006865]	integral component of membrane [GO:0016021]; plasma membrane [GO:0005886]	integral component of membrane [GO:0016021]; plasma membrane [GO:0005886]; amino acid transmembrane transporter activity [GO:0015171]; L-lysine transmembrane transporter activity [GO:0015189]; amino acid transport [GO:0006865]	amino acid transmembrane transporter activity [GO:0015171]; L-lysine transmembrane transporter activity [GO:0015189]	GO:0005886; GO:0006865; GO:0015171; GO:0015189; GO:0016021	0	0	0	PF13520;PF13906;	IPR002293;IPR029485;	C5WR84	3
A0A1B6Q8F5	Uncharacterized protein		0	SORBI_3003G437800	23.2204	21.8146	22.8611	26.1166	25.3611	26.2432	21.7329	23.517	25.9567	25.7996	25.1367	0.000273689	0.0193	3.27	3.56274	0.0011042	0.287	3.01	2.95695							0	0	0	0	0	0	0	0	0	0	0	PF02496;	IPR003496;	A0A1B6Q8F5	10
A0A1B6Q1P9	Uncharacterized protein		Sb03g005840	SORBI_3003G068600	21.5981	19.7135	22.5915	17.7498	19.1559	18.4087	21.2802	22.212	17.5592	17.6279	19.3777	0.00576389	0.399	-2.86	2.23928	0.00308592	0.495	-3.56	2.51061	down						0	0	0	0	0	transferase activity, transferring acyl groups other than amino-acyl groups [GO:0016747]	transferase activity, transferring acyl groups other than amino-acyl groups [GO:0016747]	GO:0016747	0	0	0	PF02458;	IPR023213;IPR003480;	A0A1B6Q1P9	5
A0A1W0W1G2	Metallophos domain-containing protein		0	SORBI_3003G421800	17.3366	18.9407	22.3696	23.774	23.6932	20.8271	22.4526	22.1048	21.9813	20.0585	22.5064	0.0340703	0.756	3.22	1.46762	0.610537	0.951	-0.763	0.214288							0	0	0	0	0	hydrolase activity [GO:0016787]	hydrolase activity [GO:0016787]	GO:0016787	0	0	0	PF00149;	IPR004843;IPR011230;	A0A1W0W1G2	5
C5XME3	Uncharacterized protein		Sb03g037010	SORBI_3003G323700	22.0873	20.3583	20.1227	18.5688	17.5732	17.8442	18.5561	16.7324	19.5403	17.2108	17.0954	0.00669843	0.436	-2.86	2.17403	0.748334	0.955	0.305	0.125904	up_DH						0	0	0	0	0	serine-type endopeptidase activity [GO:0004252]	serine-type endopeptidase activity [GO:0004252]	GO:0004252	0	cd04852;	PS00138;	PF17766;PF05922;PF00082;	IPR000209;IPR036852;IPR023828;IPR015500;IPR034197;IPR010259;IPR037045;IPR041469;	C5XME3	4
A1E9T1	ATP synthase subunit beta, chloroplastic (EC 7.1.2.2) (ATP synthase F1 sector subunit beta) (F-ATPase subunit beta)		Sb04g007200	0	32.4117	32.4081	32.545	32.0051	32.2957	32.0806	32.1071	32.2201	31.8922	31.9739	32.0143	0.30048	0.927	-0.328	0.522184	0.557316	0.949	-0.203	0.253899							0	0	SUBCELLULAR LOCATION: Plastid, chloroplast thylakoid membrane {ECO:0000255|HAMAP-Rule:MF_01347}; Peripheral membrane protein {ECO:0000255|HAMAP-Rule:MF_01347}.	ATP synthesis coupled proton transport [GO:0015986]	chloroplast thylakoid membrane [GO:0009535]; proton-transporting ATP synthase complex, catalytic core F(1) [GO:0045261]	chloroplast thylakoid membrane [GO:0009535]; proton-transporting ATP synthase complex, catalytic core F(1) [GO:0045261]; ATP binding [GO:0005524]; proton-transporting ATP synthase activity, rotational mechanism [GO:0046933]; ATP synthesis coupled proton transport [GO:0015986]	ATP binding [GO:0005524]; proton-transporting ATP synthase activity, rotational mechanism [GO:0046933]	GO:0005524; GO:0009535; GO:0015986; GO:0045261; GO:0046933	0	0	PS00152;	PF00006;PF02874;	IPR003593;IPR005722;IPR020003;IPR004100;IPR036121;IPR000194;IPR024034;IPR027417;	A1E9T1	52
C5XF30	Uncharacterized protein		Sb03g009010	SORBI_3003G107300	27.1202	25.4237	17.3736	18.3299	24.4831	18.5302	24.985	26.5405	24.6121	23.6319	24.275	0.266529	0.922	-2.86	0.574256	0.570483	0.949	-1.59	0.243757	down					similar to Light-induced protein 1-like	0	0	0	cellular response to light stimulus [GO:0071482]; circadian rhythm [GO:0007623]	chloroplast envelope [GO:0009941]; chloroplast stroma [GO:0009570]; chloroplast thylakoid membrane protein complex [GO:0098807]	chloroplast envelope [GO:0009941]; chloroplast stroma [GO:0009570]; chloroplast thylakoid membrane protein complex [GO:0098807]; cellular response to light stimulus [GO:0071482]; circadian rhythm [GO:0007623]	0	GO:0007623; GO:0009570; GO:0009941; GO:0071482; GO:0098807	0	0	0	PF07207;	IPR009856;	C5XF30	4
C5X6W3	Acyl carrier protein		Sb02g031300	SORBI_3002G280400	17.5099	18.77	22.4965	24.3936	22.2897	21.5985	24.1954	21.2827	22.2136	22.448	21.795	0.0359173	0.763	3.17	1.4447	0.693962	0.954	-0.587	0.158664							0	0	0	fatty acid biosynthetic process [GO:0006633]	0	fatty acid biosynthetic process [GO:0006633]	0	GO:0006633	0	0	PS50075;PS00012;	PF00550;	IPR036736;IPR003231;IPR009081;IPR006162;	C5X6W3	2
C5XSH4	Uncharacterized protein		Sb04g020120	SORBI_3004G151200	18.6957	22.0167	18.7258	22.4696	23.0403	23.4085	17.714	24.4918	19.824	23.3636	23.3154	0.0942347	0.862	3.16	1.02579	0.587681	0.95	1.06	0.230858							0	0	0	0	cytosol [GO:0005829]; ribonucleoprotein complex [GO:1990904]	cytosol [GO:0005829]; ribonucleoprotein complex [GO:1990904]; mRNA binding [GO:0003729]	mRNA binding [GO:0003729]	GO:0003729; GO:0005829; GO:1990904	0	cd00780;	PS50177;PS50102;	PF02136;PF00076;	IPR002075;IPR032710;IPR018222;IPR012677;IPR039539;IPR035979;IPR000504;	C5XSH4	9
C5XJS4	AAA domain-containing protein		Sb03g013510	SORBI_3003G154700	20.3676	19.2788	19.927	17.5515	16.5142	16.9482	20.2254	21.1469	16.8397	17.3689	18.2373	0.000333595	0.0255	-2.85	3.47678	0.000322878	0.116	-3.2	3.49096	down						0	0	0	defense response [GO:0006952]	0	ADP binding [GO:0043531]; defense response [GO:0006952]	ADP binding [GO:0043531]	GO:0006952; GO:0043531	0	cd14798;	0	PF00931;PF18052;	IPR003593;IPR032675;IPR002182;IPR027417;IPR038005;IPR041118;	C5XJS4	9
A0A1B6Q0S1	Rx_N domain-containing protein		0	SORBI_3003G006100	14.7931	18.2622	17.7409	15.2234	22.5246	22.4105	19.3035	18.8535	20.9124	21.6897	18.0423	0.1348	0.887	3.12	0.870311	0.606279	0.951	1.14	0.217327							0	0	0	0	0	0	0	0	0	cd14798;	0	PF18052;	IPR032675;IPR038005;IPR041118;	A0A1B6Q0S1	2
C5XAW6	Uncharacterized protein		Sb02g035910	SORBI_3002G333100	24.3682	24.3138	24.2891	23.0012	18.8032	22.6551	18.1127	21.8877	21.9853	23.7573	23.4674	0.0450532	0.791	-2.84	1.34627	0.0509775	0.858	3.07	1.29262	down						0	0	SUBCELLULAR LOCATION: Membrane {ECO:0000256|ARBA:ARBA00004141}; Multi-pass membrane protein {ECO:0000256|ARBA:ARBA00004141}.	0	integral component of membrane [GO:0016021]; membrane [GO:0016020]	integral component of membrane [GO:0016021]; membrane [GO:0016020]	0	GO:0016020; GO:0016021	0	0	0	PF01940;	IPR002794;	C5XAW6	3
C5YZF7	Glutamate--cysteine ligase (EC 6.3.2.2)		Sb09g002470	SORBI_3009G029600	19.072	20.9407	19.8621	22.8996	22.0048	24.2023	19.8758	18.8996	20.7078	22.868	23.8158	0.00663701	0.433	3.08	2.17803	0.0120708	0.725	3.08	1.91826							0	PATHWAY: Sulfur metabolism; glutathione biosynthesis; glutathione from L-cysteine and L-glutamate: step 1/2. {ECO:0000256|ARBA:ARBA00005006}.	SUBCELLULAR LOCATION: Plastid, chloroplast {ECO:0000256|ARBA:ARBA00004229, ECO:0000256|PIRNR:PIRNR017901}.	glutathione biosynthetic process [GO:0006750]	chloroplast [GO:0009507]	chloroplast [GO:0009507]; ATP binding [GO:0005524]; glutamate-cysteine ligase activity [GO:0004357]; glutathione biosynthetic process [GO:0006750]	ATP binding [GO:0005524]; glutamate-cysteine ligase activity [GO:0004357]	GO:0004357; GO:0005524; GO:0006750; GO:0009507	0	0	0	PF04107;	IPR035434;IPR006336;IPR014746;IPR011556;	C5YZF7	13
C5X4U2	Uncharacterized protein		Sb02g042120	SORBI_3002G407300	24.1296	24.8863	23.7364	24.2159	16.9822	23.0458	23.1988	23.2582	17.6273	16.9836	22.1334	0.158627	0.896	-2.84	0.799624	0.065715	0.873	-4.31	1.18234	down					similar to Os07g0663600 protein	0	0	0	0	0	oxidoreductase activity [GO:0016491]	oxidoreductase activity [GO:0016491]	GO:0016491	0	0	PS00061;	0	IPR036291;IPR020904;IPR002347;	C5X4U2	3
Q09EJ9	Cytochrome c oxidase subunit 2		0	0	24.0018	18.3174	24.1896	24.0958	25.4865	26.0994	18.8388	25.0543	25.2291	17.5329	25.3289	0.245513	0.918	3.06	0.609925	0.791495	0.956	0.75	0.101552							0	0	SUBCELLULAR LOCATION: Membrane {ECO:0000256|ARBA:ARBA00004141}; Multi-pass membrane protein {ECO:0000256|ARBA:ARBA00004141}. Mitochondrion inner membrane {ECO:0000256|RuleBase:RU000457}; Multi-pass membrane protein {ECO:0000256|RuleBase:RU000457}.	0	integral component of membrane [GO:0016021]; mitochondrial inner membrane [GO:0005743]; respirasome [GO:0070469]	integral component of membrane [GO:0016021]; mitochondrial inner membrane [GO:0005743]; respirasome [GO:0070469]; copper ion binding [GO:0005507]; cytochrome-c oxidase activity [GO:0004129]	copper ion binding [GO:0005507]; cytochrome-c oxidase activity [GO:0004129]	GO:0004129; GO:0005507; GO:0005743; GO:0016021; GO:0070469	0	cd13912;	PS50857;PS50999;	PF00116;PF02790;	IPR002429;IPR034210;IPR008972;IPR011759;IPR036257;	Q09EJ9	3
C5XJI9	Uncharacterized protein		Sb03g000450	SORBI_3003G003200	24.9725	23.7387	25.158	22.4628	21.769	21.3967	24.2917	24.1261	21.2206	18.9615	20.4086	0.00173337	0.17	-2.75	2.76111	0.000270127	0.0979	-4.01	3.56843	down						0	0	0	branched-chain amino acid biosynthetic process [GO:0009082]; folic acid biosynthetic process [GO:0046656]	cytosol [GO:0005829]	cytosol [GO:0005829]; 4-amino-4-deoxychorismate lyase activity [GO:0008696]; branched-chain-amino-acid transaminase activity [GO:0004084]; pyridoxal phosphate binding [GO:0030170]; branched-chain amino acid biosynthetic process [GO:0009082]; folic acid biosynthetic process [GO:0046656]	4-amino-4-deoxychorismate lyase activity [GO:0008696]; branched-chain-amino-acid transaminase activity [GO:0004084]; pyridoxal phosphate binding [GO:0030170]	GO:0004084; GO:0005829; GO:0008696; GO:0009082; GO:0030170; GO:0046656	0	cd01559;	0	PF01063;	IPR017824;IPR001544;IPR036038;IPR043132;IPR043131;	C5XJI9	7
C5WPI6	Uncharacterized protein	AT1G47420, SDH5, https://www.arabidopsis.org/servlets/TairObject?id=28035&type=locus,	Sb01g011580	SORBI_3001G132100	18.1242	17.3545	16.4974	18.6593	20.0262	22.4161	22.8529	23.1147	22.898	24.1086	24.1638	0.00683001	0.44	3.04	2.16558	0.470485	0.945	0.74	0.327455							0	0	0	0	0	0	0	0	0	0	0	PF14290;	IPR025397;	C5WPI6	10
C5YH07	Uncharacterized protein		Sb07g003820	SORBI_3007G046200	17.4259	19.6452	18.8145	20.6113	22.2239	22.1475	19.1066	17.8937	22.3273	22.6787	22.5687	0.00123996	0.129	3.03	2.90659	0.000374913	0.132	4.02	3.42607							0	0	0	histone methylation [GO:0016571]; negative regulation of flower development [GO:0009910]; transcription elongation from RNA polymerase II promoter [GO:0006368]	Cdc73/Paf1 complex [GO:0016593]; transcriptionally active chromatin [GO:0035327]	Cdc73/Paf1 complex [GO:0016593]; transcriptionally active chromatin [GO:0035327]; chromatin binding [GO:0003682]; RNA polymerase II complex binding [GO:0000993]; histone methylation [GO:0016571]; negative regulation of flower development [GO:0009910]; transcription elongation from RNA polymerase II promoter [GO:0006368]	chromatin binding [GO:0003682]; RNA polymerase II complex binding [GO:0000993]	GO:0000993; GO:0003682; GO:0006368; GO:0009910; GO:0016571; GO:0016593; GO:0035327	0	0	0	PF03985;	IPR007133;	C5YH07	18
C5Z6V2	Phytocyanin domain-containing protein		Sb10g007430	SORBI_3010G085800	27.5006	26.7559	27.7214	25.5977	24.5143	23.8023	26.6805	25.9412	22.6663	23.1604	22.988	0.000504432	0.0459	-2.69	3.2972	0.000217146	0.0795	-3.37	3.66325	Up_D					similar to Glycine-rich protein-like	0	0	0	0	0	electron transfer activity [GO:0009055]	electron transfer activity [GO:0009055]	GO:0009055	0	0	PS51485;	PF02298;	IPR008972;IPR003245;	C5Z6V2	7
A0A194YSZ4	Uncharacterized protein		Sb04g037290	SORBI_3004G345900	23.0803	22.8836	17.1033	25.1668	23.8378	23.1153	24.2885	23.0136	23.5907	22.039	22.2086	0.0635931	0.828	3.02	1.19659	0.53273	0.948	-1.04	0.273493							0	0	0	0	0	0	0	0	0	0	PS51371;	PF00571;	IPR000644;	A0A194YSZ4	10
C5X5R9	4HBT domain-containing protein		0	SORBI_3002G128900	18.9233	18.2471	21.635	22.0784	23.4872	22.2712	23.3925	22.0703	22.6532	21.7494	22.2252	0.00593944	0.407	3.01	2.22625	0.595232	0.95	-0.522	0.225314							0	0	0	0	0	acyl-CoA hydrolase activity [GO:0047617]	acyl-CoA hydrolase activity [GO:0047617]	GO:0047617	0	0	0	PF03061;	IPR039298;IPR029069;IPR006683;	C5X5R9	2
C5Y7W3	Uncharacterized protein		Sb05g026490	SORBI_3005G212700	18.2002	16.6486	17.8892	18.9127	19.6177	23.2263	17.3914	18.1256	20.3257	24.423	25.2996	0.0603341	0.823	3.01	1.21944	0.00585369	0.616	5.59	2.23257							0	0	0	glutathione metabolic process [GO:0006749]	cytoplasm [GO:0005737]	cytoplasm [GO:0005737]; glutathione transferase activity [GO:0004364]; glutathione metabolic process [GO:0006749]	glutathione transferase activity [GO:0004364]	GO:0004364; GO:0005737; GO:0006749	0	0	PS50405;PS50404;	PF00043;PF13417;	IPR010987;IPR036282;IPR004045;IPR004046;IPR036249;	C5Y7W3	8
A0A1B6PIX9	Uncharacterized protein		0	SORBI_3007G205000	18.5497	21.8766	17.4038	23.4511	18.7317	24.6752	17.9401	17.503	22.1353	23.6073	23.8314	0.082869	0.852	3.01	1.08161	0.0111161	0.714	5.47	1.95405							0	0	0	0	0	0	0	0	0	0	0	PF00641;	IPR001876;IPR036443;	A0A1B6PIX9	8
A0A1B6QFI3	40S ribosomal protein SA		0	SORBI_3002G374900	24.3032	24.5817	16.8295	24.8173	25.0635	24.8702	24.7332	17.8367	23.1537	21.0783	22.3951	0.19802	0.908	3.01	0.703291	0.712226	0.954	0.924	0.147382							0	0	SUBCELLULAR LOCATION: Cytoplasm {ECO:0000256|ARBA:ARBA00004496, ECO:0000256|HAMAP-Rule:MF_03015}.	ribosomal small subunit assembly [GO:0000028]; translation [GO:0006412]	cytosolic small ribosomal subunit [GO:0022627]	cytosolic small ribosomal subunit [GO:0022627]; structural constituent of ribosome [GO:0003735]; ribosomal small subunit assembly [GO:0000028]; translation [GO:0006412]	structural constituent of ribosome [GO:0003735]	GO:0000028; GO:0003735; GO:0006412; GO:0022627	0	cd01425;	PS00963;	PF16122;PF00318;	IPR032281;IPR001865;IPR018130;IPR027498;IPR005707;IPR023591;	A0A1B6QFI3	3
C5YI88	C2H2-type domain-containing protein		Sb07g026820	SORBI_3007G200600	18.4321	17.0909	19.5966	21.5365	19.7027	22.8624	17.9472	20.0912	20.4381	21.9309	21.6471	0.0119962	0.57	2.99	1.92096	0.0584436	0.866	2.32	1.23326							0	0	0	mRNA processing [GO:0006397]	0	mRNA processing [GO:0006397]	0	GO:0006397	0	0	PS00028;	PF04959;PF12066;	IPR039727;IPR007042;IPR021933;IPR013087;	C5YI88	17
A0A1B6QHJ2	AAA domain-containing protein		Sb01g005600	SORBI_3001G061800	21.3349	17.7189	18.3452	21.5908	22.5784	22.1913	21.1881	18.748	23.0348	21.8435	19.7144	0.025933	0.716	2.99	1.58615	0.245945	0.928	1.56	0.609162							0	0	0	DNA-dependent DNA replication [GO:0006261]; DNA repair [GO:0006281]	DNA replication factor C complex [GO:0005663]; nucleus [GO:0005634]	DNA replication factor C complex [GO:0005663]; nucleus [GO:0005634]; DNA binding [GO:0003677]; DNA repair [GO:0006281]; DNA-dependent DNA replication [GO:0006261]	DNA binding [GO:0003677]	GO:0003677; GO:0005634; GO:0005663; GO:0006261; GO:0006281	0	0	0	0	IPR003593;IPR008921;IPR027417;	A0A1B6QHJ2	11
Q8LKT5	Putative glucosyl transferase		0	SORBI_3001G084600	16.9203	17.8471	16.6592	21.0929	18.6931	20.5684	24.4201	22.2206	22.1509	22.0347	22.9766	0.00335141	0.276	2.98	2.47477	0.300614	0.933	-0.933	0.521991							0	0	0	0	intracellular membrane-bounded organelle [GO:0043231]	intracellular membrane-bounded organelle [GO:0043231]; UDP-glycosyltransferase activity [GO:0008194]	UDP-glycosyltransferase activity [GO:0008194]	GO:0008194; GO:0043231	0	0	0	PF00201;	IPR002213;	Q8LKT5	7
C5XVW1	Protein kinase domain-containing protein		Sb04g037180	SORBI_3004G344600	21.518	18.741	21.6064	17.9137	17.7259	18.1924	17.4994	21.9322	20.2377	18.611	19.747	0.0410737	0.78	-2.68	1.38644	0.887395	0.959	-0.184	0.0518832	up_DH						0	0	0	0	chloroplast [GO:0009507]	chloroplast [GO:0009507]; ATP binding [GO:0005524]; protein kinase activity [GO:0004672]	ATP binding [GO:0005524]; protein kinase activity [GO:0004672]	GO:0004672; GO:0005524; GO:0009507	0	0	PS50011;	PF03109;	IPR011009;IPR000719;IPR004147;	C5XVW1	13
C5YA51	Uncharacterized protein		Sb06g032480	SORBI_3006G261800	18.4549	17.7737	18.1939	21.2312	19.8739	22.1529	17.0609	18.3982	17.7097	19.2374	18.8722	0.00155421	0.156	2.95	2.80849	0.268924	0.93	0.877	0.57037							0	0	0	poly(A)+ mRNA export from nucleus [GO:0016973]	0	metal ion binding [GO:0046872]; mRNA binding [GO:0003729]; poly(A)+ mRNA export from nucleus [GO:0016973]	metal ion binding [GO:0046872]; mRNA binding [GO:0003729]	GO:0003729; GO:0016973; GO:0046872	0	0	PS50103;	PF15663;	IPR041686;IPR000571;IPR036855;	C5YA51	10
C5XSR1	Cytochrome b5 heme-binding domain-containing protein		Sb04g033800	SORBI_3004G304800	23.0379	19.6391	22.164	17.9824	17.5086	21.3084	20.6899	24.0865	23.5172	23.8298	21.0792	0.0815589	0.851	-2.68	1.08853	0.790084	0.956	0.42	0.102327	up_DH					similar to Steroid membrane binding protein-like	0	0	0	0	endomembrane system [GO:0012505]; endoplasmic reticulum [GO:0005783]; integral component of membrane [GO:0016021]; membrane [GO:0016020]	endomembrane system [GO:0012505]; endoplasmic reticulum [GO:0005783]; integral component of membrane [GO:0016021]; membrane [GO:0016020]	0	GO:0005783; GO:0012505; GO:0016020; GO:0016021	0	0	0	PF00173;	IPR001199;IPR036400;	C5XSR1	6
C5YAR4	Uncharacterized protein		Sb06g020170	SORBI_3006G121100	21.684	22.1919	20.8322	24.7359	22.5142	26.3124	20.1202	22.6663	22.1796	24.8986	24.181	0.0235428	0.7	2.95	1.62814	0.084078	0.886	2.36	1.07532							0	0	0	0	0	mRNA binding [GO:0003729]; translation initiation factor activity [GO:0003743]	mRNA binding [GO:0003729]; translation initiation factor activity [GO:0003743]	GO:0003729; GO:0003743	0	0	0	PF06273;	IPR010433;	C5YAR4	35
A0A1B6PFW6	WD_REPEATS_REGION domain-containing protein		0	SORBI_3007G061000	16.29	22.9297	22.8689	23.1622	23.5928	24.174	22.7711	21.8571	22.857	20.7786	23.2372	0.0936232	0.862	2.95	1.02862	0.989811	0.961	-0.0231	0.00444794							0	0	0	0	0	0	0	0	0	0	PS50082;PS50294;	PF00400;	IPR020472;IPR015943;IPR001680;IPR017986;IPR036322;	A0A1B6PFW6	10
C5X1F5	1,2-dihydroxy-3-keto-5-methylthiopentene dioxygenase 1 (EC 1.13.11.54) (Acireductone dioxygenase (Fe(2+)-requiring) 1) (ARD 1) (Fe-ARD 1)		Sb01g021500	0	23.392	22.372	22.7323	21.1859	18.4952	20.8136	24.3616	22.5422	18.0329	23.1309	24.5978	0.107901	0.872	-2.67	0.966976	0.384064	0.94	-1.53	0.415597	up_DH					similar to 1;2-dihydroxy-3-keto-5-methylthiopentene dioxygenase 2	0	PATHWAY: Amino-acid biosynthesis; L-methionine biosynthesis via salvage pathway; L-methionine from S-methyl-5-thio-alpha-D-ribose 1-phosphate: step 5/6. {ECO:0000255|HAMAP-Rule:MF_03154}.	SUBCELLULAR LOCATION: Cytoplasm {ECO:0000255|HAMAP-Rule:MF_03154}. Nucleus {ECO:0000255|HAMAP-Rule:MF_03154}.	L-methionine salvage from methylthioadenosine [GO:0019509]; methionine metabolic process [GO:0006555]	cytoplasm [GO:0005737]; nucleus [GO:0005634]	cytoplasm [GO:0005737]; nucleus [GO:0005634]; acireductone dioxygenase [iron(II)-requiring] activity [GO:0010309]; iron ion binding [GO:0005506]; L-methionine salvage from methylthioadenosine [GO:0019509]; methionine metabolic process [GO:0006555]	acireductone dioxygenase [iron(II)-requiring] activity [GO:0010309]; iron ion binding [GO:0005506]	GO:0005506; GO:0005634; GO:0005737; GO:0006555; GO:0010309; GO:0019509	0	0	0	PF03079;	IPR004313;IPR027496;IPR014710;IPR011051;	C5X1F5	5
C5XNE6	Uncharacterized protein		Sb03g004370	SORBI_3003G050200	24.7059	18.5534	24.998	25.2966	26.1438	25.6208	23.6573	24.8051	26.2663	26.5637	26.1837	0.07036	0.838	2.93	1.15267	0.220947	0.924	2.11	0.655712						similar to Putative uncharacterized protein	0	0	0	0	plasmodesma [GO:0009506]	plasmodesma [GO:0009506]	0	GO:0009506	0	0	0	PF06232;	IPR010417;IPR036392;	C5XNE6	9
A0A1W0W0Z8	Uncharacterized protein		Sb03g042630	SORBI_3003G388251	23.0468	19.4149	23.0321	24.3026	26.2132	23.7106	23.5099	23.7298	25.4306	25.2331	24.1669	0.0177479	0.65	2.91	1.75085	0.271403	0.931	1.32	0.566385							0	0	0	RNA catabolic process [GO:0006401]	extracellular region [GO:0005576]	extracellular region [GO:0005576]; endoribonuclease activity [GO:0004521]; ribonuclease T2 activity [GO:0033897]; RNA binding [GO:0003723]; RNA catabolic process [GO:0006401]	endoribonuclease activity [GO:0004521]; ribonuclease T2 activity [GO:0033897]; RNA binding [GO:0003723]	GO:0003723; GO:0004521; GO:0005576; GO:0006401; GO:0033897	0	cd01061;	PS00530;	PF00445;	IPR033697;IPR001568;IPR036430;IPR018188;	A0A1W0W0Z8	14
C5YPQ1	Uncharacterized protein		Sb08g000260	SORBI_3008G001000	21.6607	21.5612	22.3542	21.6905	18.5174	17.3854	22.9734	23.251	20.4244	18.745	19.7449	0.0214994	0.685	-2.66	1.66757	0.0100257	0.7	-3.47	1.99889	down						0	0	0	chloroplast accumulation movement [GO:0009904]; chloroplast avoidance movement [GO:0009903]; circadian rhythm [GO:0007623]; negative regulation of anion channel activity by blue light [GO:0010362]; phototropism [GO:0009638]; protein autophosphorylation [GO:0046777]; protein phosphorylation [GO:0006468]; regulation of proton transport [GO:0010155]; regulation of stomatal movement [GO:0010119]	cell surface [GO:0009986]; cytoplasm [GO:0005737]; cytoplasmic side of plasma membrane [GO:0009898]; nucleus [GO:0005634]; plasma membrane [GO:0005886]; vacuole [GO:0005773]	cell surface [GO:0009986]; cytoplasm [GO:0005737]; cytoplasmic side of plasma membrane [GO:0009898]; nucleus [GO:0005634]; plasma membrane [GO:0005886]; vacuole [GO:0005773]; ATP binding [GO:0005524]; blue light photoreceptor activity [GO:0009882]; FMN binding [GO:0010181]; identical protein binding [GO:0042802]; mRNA binding [GO:0003729]; protein serine/threonine kinase activity [GO:0004674]; ch…	ATP binding [GO:0005524]; blue light photoreceptor activity [GO:0009882]; FMN binding [GO:0010181]; identical protein binding [GO:0042802]; mRNA binding [GO:0003729]; protein serine/threonine kinase activity [GO:0004674]	GO:0003729; GO:0004674; GO:0005524; GO:0005634; GO:0005737; GO:0005773; GO:0005886; GO:0006468; GO:0007623; GO:0009638; GO:0009882; GO:0009898; GO:0009903; GO:0009904; GO:0009986; GO:0010119; GO:0010155; GO:0010181; GO:0010362; GO:0042802; GO:0046777	0	cd00130;	PS50113;PS50112;PS00107;PS50011;PS00108;	PF13426;PF00069;	IPR011009;IPR001610;IPR000014;IPR000700;IPR035965;IPR000719;IPR017441;IPR008271;	C5YPQ1	13
A0A1B6PEI8	Malate dehydrogenase (EC 1.1.1.37)		Sb08g022770	SORBI_3008G186200	18.9196	17.727	19.8938	21.1298	19.1362	24.954	20.4938	20.0182	22.3688	21.5913	22.1172	0.0436066	0.788	2.89	1.36045	0.232636	0.926	1.77	0.633323							0	0	0	carbohydrate metabolic process [GO:0005975]; malate metabolic process [GO:0006108]; tricarboxylic acid cycle [GO:0006099]	chloroplast [GO:0009507]; cytoplasm [GO:0005737]	chloroplast [GO:0009507]; cytoplasm [GO:0005737]; L-malate dehydrogenase activity [GO:0030060]; carbohydrate metabolic process [GO:0005975]; malate metabolic process [GO:0006108]; tricarboxylic acid cycle [GO:0006099]	L-malate dehydrogenase activity [GO:0030060]	GO:0005737; GO:0005975; GO:0006099; GO:0006108; GO:0009507; GO:0030060	0	0	PS00068;	PF02866;PF00056;	IPR022383;IPR001236;IPR015955;IPR001252;IPR010097;IPR036291;	A0A1B6PEI8	5
C5X3B4	Protein-serine/threonine kinase (EC 2.7.11.-)		Sb02g040610	SORBI_3002G390500	22.5418	21.8638	23.2545	17.5398	22.3629	19.7686	21.4529	23.5353	22.8948	22.7727	22.1406	0.0351106	0.76	-2.66	1.45456	0.930278	0.96	0.109	0.0313874	down					similar to Pyruvate dehydrogenase kinase isoform 2	0	0	SUBCELLULAR LOCATION: Mitochondrion matrix {ECO:0000256|RuleBase:RU366032}.	glucose homeostasis [GO:0042593]; negative regulation of pyruvate dehydrogenase activity [GO:1904183]	mitochondrial matrix [GO:0005759]; mitochondrion [GO:0005739]	mitochondrial matrix [GO:0005759]; mitochondrion [GO:0005739]; ATP binding [GO:0005524]; protein serine/threonine kinase activity [GO:0004674]; glucose homeostasis [GO:0042593]; negative regulation of pyruvate dehydrogenase activity [GO:1904183]	ATP binding [GO:0005524]; protein serine/threonine kinase activity [GO:0004674]	GO:0004674; GO:0005524; GO:0005739; GO:0005759; GO:0042593; GO:1904183	0	0	PS50109;	PF10436;PF02518;	IPR036784;IPR018955;IPR039028;IPR003594;IPR036890;IPR005467;IPR004358;	C5X3B4	20
A0A1B6QGC4	Lambda glutathione transferase 1 (EC 2.5.1.18)		0	SORBI_3002G421200	20.1514	20.596	19.3401	23.7325	20.9168	23.9806	23.6922	22.728	23.768	24.1767	23.8806	0.0047676	0.354	2.85	2.3217	0.418379	0.942	0.732	0.37843							0	0	0	0	0	glutathione transferase activity [GO:0004364]	glutathione transferase activity [GO:0004364]	GO:0004364	0	0	PS50405;PS50404;	PF13417;	IPR010987;IPR036282;IPR040079;IPR004045;IPR036249;	A0A1B6QGC4	8
C5X8I1	Thioredoxin domain-containing protein		Sb02g033120	SORBI_3002G300600	17.6384	18.1386	16.9566	20.3164	19.3033	21.5545	18.3148	17.3008	20.4761	21.889	22.1736	0.00252104	0.23	2.81	2.59842	0.000860383	0.246	3.71	3.06531							0	0	0	0	0	oxidoreductase activity, acting on a sulfur group of donors, disulfide as acceptor [GO:0016671]	oxidoreductase activity, acting on a sulfur group of donors, disulfide as acceptor [GO:0016671]	GO:0016671	0	0	PS51352;	PF00085;	IPR036249;IPR013766;	C5X8I1	6
C5XK67	DUF1421 domain-containing protein		Sb03g034890	SORBI_3003G299000	20.1601	16.6825	16.8417	18.8118	20.8659	22.4361	17.7185	18.7935	20.8781	22.5308	20.5877	0.0356218	0.762	2.81	1.44828	0.0387771	0.839	3.08	1.41142							0	0	0	0	0	0	0	0	0	0	0	PF07223;	IPR010820;	C5XK67	9
A0A1Z5S5P9	VOC domain-containing protein		0	SORBI_3001G147300	19.3373	19.861	23.2055	23.9343	22.653	24.2195	17.7328	22.1488	23.7105	24.6669	24.1151	0.0499516	0.803	2.8	1.30145	0.0135818	0.739	4.22	1.86704							0	0	0	0	0	0	0	0	0	0	PS51819;	0	IPR029068;IPR037523;	A0A1Z5S5P9	5
A0A1B6QFM2	AB hydrolase-1 domain-containing protein		Sb02g039680	SORBI_3002G379800	18.5411	18.2343	19.1468	20.6135	21.4073	22.2664	17.8809	17.8095	20.6159	21.289	18.5796	0.00315152	0.266	2.79	2.50148	0.0160909	0.759	2.32	1.79342					1.66011	similar to Hydrolase-like protein	0	0	0	0	0	catalytic activity [GO:0003824]	catalytic activity [GO:0003824]	GO:0003824	0	0	0	PF00561;	IPR029058;IPR000073;IPR000639;	A0A1B6QFM2	4
A0A1Z5S6F2	Electron transfer flavoprotein-ubiquinone oxidoreductase (ETF-QO) (EC 1.5.5.1)		0	SORBI_3001G194900	18.0323	19.8452	20.817	22.4398	21.5271	23.0605	20.2459	23.5295	24.246	23.5334	23.9116	0.0145687	0.611	2.78	1.83658	0.0836373	0.886	2.01	1.0776							0	0	0	respiratory electron transport chain [GO:0022904]	integral component of mitochondrial inner membrane [GO:0031305]	integral component of mitochondrial inner membrane [GO:0031305]; 4 iron, 4 sulfur cluster binding [GO:0051539]; electron transfer activity [GO:0009055]; electron-transferring-flavoprotein dehydrogenase activity [GO:0004174]; metal ion binding [GO:0046872]; oxidoreductase activity, oxidizing metal ions with flavin as acceptor [GO:0043783]; ubiquinone binding [GO:0048039]; respiratory electron tran…	4 iron, 4 sulfur cluster binding [GO:0051539]; electron transfer activity [GO:0009055]; electron-transferring-flavoprotein dehydrogenase activity [GO:0004174]; metal ion binding [GO:0046872]; oxidoreductase activity, oxidizing metal ions with flavin as acceptor [GO:0043783]; ubiquinone binding [GO:0048039]	GO:0004174; GO:0009055; GO:0022904; GO:0031305; GO:0043783; GO:0046872; GO:0048039; GO:0051539	0	0	0	0	IPR040156;IPR036188;	A0A1Z5S6F2	20
A0A1Z5R333	GTP cyclohydrolase II (EC 3.5.4.25) (GTP cyclohydrolase-2)		Sb09g022620	SORBI_3009G164300	24.7842	24.6906	24.562	23.0222	21.3879	21.7164	24.6494	22.4706	17.9681	21.0786	20.1842	0.0125643	0.58	-2.64	1.90086	0.00294564	0.486	-3.82	2.53082	Up_D					similar to 'GTP cyclohydrolase II/3;4-dihydroxy-2-butanone-4-phosphate synthase'	0	PATHWAY: Cofactor biosynthesis; riboflavin biosynthesis; 5-amino-6-(D-ribitylamino)uracil from GTP: step 1/4. {ECO:0000256|ARBA:ARBA00004853}.	0	riboflavin biosynthetic process [GO:0009231]	chloroplast [GO:0009507]; cytoplasm [GO:0005737]	chloroplast [GO:0009507]; cytoplasm [GO:0005737]; 3,4-dihydroxy-2-butanone-4-phosphate synthase activity [GO:0008686]; GTP cyclohydrolase II activity [GO:0003935]; riboflavin biosynthetic process [GO:0009231]	3,4-dihydroxy-2-butanone-4-phosphate synthase activity [GO:0008686]; GTP cyclohydrolase II activity [GO:0003935]	GO:0003935; GO:0005737; GO:0008686; GO:0009231; GO:0009507	0	cd00641;	0	PF00926;PF00925;	IPR017945;IPR000422;IPR032677;IPR000926;IPR036144;IPR016299;	A0A1Z5R333	17
A0A194YIG2	Ubiquitin receptor RAD23 (DNA repair protein RAD23)		Sb10g009520	SORBI_3010G108900	18.1884	17.9491	20.8671	21.0211	22.0734	22.2139	22.7715	17.773	23.2945	23.4552	23.0486	0.0445829	0.79	2.77	1.35083	0.0505272	0.857	2.99	1.29647							0	0	SUBCELLULAR LOCATION: Nucleus {ECO:0000256|RuleBase:RU367049}. Cytoplasm {ECO:0000256|RuleBase:RU367049}.	nucleotide-excision repair [GO:0006289]; proteasome-mediated ubiquitin-dependent protein catabolic process [GO:0043161]	cytosol [GO:0005829]; host cell nucleus [GO:0042025]; nucleoplasm [GO:0005654]	cytosol [GO:0005829]; host cell nucleus [GO:0042025]; nucleoplasm [GO:0005654]; damaged DNA binding [GO:0003684]; polyubiquitin modification-dependent protein binding [GO:0031593]; proteasome binding [GO:0070628]; ubiquitin binding [GO:0043130]; nucleotide-excision repair [GO:0006289]; proteasome-mediated ubiquitin-dependent protein catabolic process [GO:0043161]	damaged DNA binding [GO:0003684]; polyubiquitin modification-dependent protein binding [GO:0031593]; proteasome binding [GO:0070628]; ubiquitin binding [GO:0043130]	GO:0003684; GO:0005654; GO:0005829; GO:0006289; GO:0031593; GO:0042025; GO:0043130; GO:0043161; GO:0070628	0	0	PS50030;PS50053;	PF00627;PF00240;PF09280;	IPR004806;IPR006636;IPR015940;IPR009060;IPR000626;IPR029071;IPR015360;IPR036353;	A0A194YIG2	7
A0A1B6QI17	YTH domain-containing protein		0	SORBI_3001G090500	20.662	18.2781	20.1968	21.2492	23.5299	22.6481	18.1832	20.5084	22.7762	22.3538	19.7207	0.0258882	0.715	2.76	1.5869	0.0824593	0.885	2.27	1.08376							0	0	0	0	0	RNA binding [GO:0003723]	RNA binding [GO:0003723]	GO:0003723	0	0	PS50882;	PF04146;	IPR007275;	A0A1B6QI17	13
C5YGE3	Uncharacterized protein	Zm00001d003712 ZmASR3 , Abscisic stress-ripening protein 3	Sb06g016540	SORBI_3006G078500	26.801	26.7727	26.8307	29.3003	29.439	29.9104	26.3028	27.075	29.9109	29.0944	28.5656	0.000112551	0.00445	2.75	3.94865	0.000518511	0.172	2.5	3.28524							0	0	0	0	0	0	0	0	0	0	0	PF02496;	IPR003496;	C5YGE3	29
C5WUH5	Uncharacterized protein	At1g10370 ERD9/GST30, https://www.arabidopsis.org/servlets/TairObject?id=27633&type=locus,	Sb01g030810	SORBI_3001G317400	16.9568	20.0435	18.656	20.7949	19.8112	23.2843	27.8991	27.9333	27.4665	27.6896	27.8567	0.0168413	0.64	2.74	1.77363	0.821308	0.957	-0.245	0.0854937							0	0	0	glutathione metabolic process [GO:0006749]	cytoplasm [GO:0005737]	cytoplasm [GO:0005737]; glutathione transferase activity [GO:0004364]; glutathione metabolic process [GO:0006749]	glutathione transferase activity [GO:0004364]	GO:0004364; GO:0005737; GO:0006749	0	0	PS50405;PS50404;	PF02798;	IPR010987;IPR036282;IPR004045;IPR036249;	C5WUH5	19
A0A194YKQ5	Phosphoglycerate kinase (EC 2.7.2.3)		Sb10g026710	SORBI_3010G221800	21.807	22.7098	22.165	25.7928	25.693	23.4271	20.7578	24.6779	24.6862	25.0929	23.9145	0.0206965	0.678	2.74	1.6841	0.127216	0.905	1.85	0.895458							0	0	0	gluconeogenesis [GO:0006094]; glycolytic process [GO:0006096]; positive regulation of oxidative phosphorylation [GO:1903862]	cytosol [GO:0005829]	cytosol [GO:0005829]; ADP binding [GO:0043531]; ATP binding [GO:0005524]; phosphoglycerate kinase activity [GO:0004618]; gluconeogenesis [GO:0006094]; glycolytic process [GO:0006096]; positive regulation of oxidative phosphorylation [GO:1903862]	ADP binding [GO:0043531]; ATP binding [GO:0005524]; phosphoglycerate kinase activity [GO:0004618]	GO:0004618; GO:0005524; GO:0005829; GO:0006094; GO:0006096; GO:0043531; GO:1903862	0	cd00318;	PS00111;	PF00162;	IPR001576;IPR015911;IPR015824;IPR036043;	A0A194YKQ5	8
C5WQQ0	NERD domain-containing protein		Sb01g028020	SORBI_3001G285300	21.6583	21.963	21.4799	19.5534	18.6293	19.0413	22.9457	21.9494	18.4963	19.4324	19.621	0.000255521	0.0176	-2.63	3.59257	0.000114503	0.0411	-3.26	3.94118	Up_D						0	0	0	0	0	0	0	0	0	0	PS50965;	PF08378;	IPR011528;	C5WQQ0	8
C5WTS6	AB hydrolase-1 domain-containing protein		Sb01g043630	SORBI_3001G465100	23.2172	24.039	22.6035	22.1433	19.2472	20.7406	23.215	21.5696	18.2156	20.5001	21.1789	0.023226	0.698	-2.58	1.63403	0.0471809	0.853	-2.43	1.32623	down					similar to Hydrolase; alpha/beta fold family protein; expressed	0	0	0	cellular response to strigolactone [GO:1902348]; secondary shoot formation [GO:0010223]; strigolactone biosynthetic process [GO:1901601]	0	cellular response to strigolactone [GO:1902348]; secondary shoot formation [GO:0010223]; strigolactone biosynthetic process [GO:1901601]	0	GO:0010223; GO:1901601; GO:1902348	0	0	0	PF12697;	IPR029058;IPR000073;	C5WTS6	5
C5WQN1	MFS domain-containing protein		Sb01g027800	SORBI_3001G282600	20.7481	21.266	17.4208	22.2648	23.191	22.1544	21.9099	22.7833	22.0359	23.0733	21.1748	0.0183743	0.656	2.73	1.73579	0.818568	0.957	-0.252	0.0869455							0	0	SUBCELLULAR LOCATION: Membrane {ECO:0000256|ARBA:ARBA00004141}; Multi-pass membrane protein {ECO:0000256|ARBA:ARBA00004141}.	glucose import [GO:0046323]	integral component of plasma membrane [GO:0005887]	integral component of plasma membrane [GO:0005887]; carbohydrate:proton symporter activity [GO:0005351]; fructose transmembrane transporter activity [GO:0005353]; glucose transmembrane transporter activity [GO:0005355]; glucose import [GO:0046323]	carbohydrate:proton symporter activity [GO:0005351]; fructose transmembrane transporter activity [GO:0005353]; glucose transmembrane transporter activity [GO:0005355]	GO:0005351; GO:0005353; GO:0005355; GO:0005887; GO:0046323	0	0	PS50850;PS00216;PS00217;	PF00083;	IPR020846;IPR005828;IPR036259;IPR003663;IPR005829;	C5WQN1	4
C5YC43	Uncharacterized protein		Sb06g001350	SORBI_3006G013800	22.3616	22.1616	22.3414	22.1785	18.9888	18.0246	22.8642	18.9711	17.6818	18.2933	16.8067	0.0569998	0.817	-2.56	1.24413	0.0317656	0.824	-3.32	1.49804	Up_D						0	0	0	0	0	0	0	0	0	0	PS51371;	PF00571;	IPR000644;	C5YC43	6
A0A194YNI9	Uncharacterized protein		Sb04g007110	SORBI_3004G086000	24.2588	24.8103	24.1038	27.1989	26.6663	27.4589	23.4179	23.889	26.3214	27.2117	26.7159	7.48509e-05	0.0022	2.72	4.1258	6.44238e-05	0.0209	3.1	4.19095							0	0	0	0	0	metal ion binding [GO:0046872]	metal ion binding [GO:0046872]	GO:0046872	0	0	PS01358;PS50199;	PF00641;	IPR001876;IPR036443;	A0A194YNI9	9
C5X058	Uncharacterized protein		0	SORBI_3001G082200	20.3893	18.0145	17.9232	22.0494	21.2759	21.1149	17.7797	18.4234	18.3697	18.0859	19.3052	0.00324388	0.271	2.7	2.48894	0.543322	0.948	0.485	0.264943							0	0	0	defense response to other organism [GO:0098542]	membrane [GO:0016020]	membrane [GO:0016020]; heme binding [GO:0020037]; iron ion binding [GO:0005506]; oxidoreductase activity, acting on paired donors, with incorporation or reduction of molecular oxygen, NAD(P)H as one donor, and incorporation of one atom of oxygen [GO:0016709]; defense response to other organism [GO:0098542]	heme binding [GO:0020037]; iron ion binding [GO:0005506]; oxidoreductase activity, acting on paired donors, with incorporation or reduction of molecular oxygen, NAD(P)H as one donor, and incorporation of one atom of oxygen [GO:0016709]	GO:0005506; GO:0016020; GO:0016709; GO:0020037; GO:0098542	0	0	PS00086;	PF00067;	IPR001128;IPR017972;IPR002401;IPR036396;	C5X058	2
A0A1Z5SC65	Uncharacterized protein		Sb01g049850	SORBI_3001G535700	25.2969	23.2564	24.9321	22.2365	20.8779	22.7771	21.2415	23.6601	23.1223	22.8405	20.6872	0.0223008	0.691	-2.53	1.65168	0.825767	0.957	-0.234	0.0831423	down						0	0	0	0	0	0	0	0	0	0	PS51502;	PF07876;	IPR013097;IPR011008;	A0A1Z5SC65	9
C5XRK6	Uncharacterized protein		Sb04g000650	SORBI_3004G005200	22.1581	22.2243	23.2144	18.7301	22.0281	19.2416	17.3515	20.928	22.5055	20.6024	18.5812	0.0750402	0.843	-2.53	1.12471	0.339219	0.937	1.42	0.469519	Up_D						0	0	SUBCELLULAR LOCATION: Membrane {ECO:0000256|ARBA:ARBA00004141}; Multi-pass membrane protein {ECO:0000256|ARBA:ARBA00004141}.	0	integral component of membrane [GO:0016021]	integral component of membrane [GO:0016021]	0	GO:0016021	0	0	0	PF07851;	IPR012926;	C5XRK6	9
C5X357	Uncharacterized protein		Sb02g027570	SORBI_3002G237900	23.4212	22.3499	24.0903	16.6923	22.836	22.7551	22.4278	24.4354	22.4016	23.3419	23.9498	0.122192	0.881	-2.53	0.912956	0.906511	0.959	-0.2	0.0426269	Up_D					similar to Cellulose synthase-like protein OsCslE1	0	0	SUBCELLULAR LOCATION: Membrane {ECO:0000256|ARBA:ARBA00004141}; Multi-pass membrane protein {ECO:0000256|ARBA:ARBA00004141}.	cellulose biosynthetic process [GO:0030244]; cell wall organization [GO:0071555]; plant-type primary cell wall biogenesis [GO:0009833]	Golgi apparatus [GO:0005794]; integral component of membrane [GO:0016021]; plasma membrane [GO:0005886]; trans-Golgi network [GO:0005802]	Golgi apparatus [GO:0005794]; integral component of membrane [GO:0016021]; plasma membrane [GO:0005886]; trans-Golgi network [GO:0005802]; cellulose synthase (UDP-forming) activity [GO:0016760]; cellulose synthase activity [GO:0016759]; cell wall organization [GO:0071555]; cellulose biosynthetic process [GO:0030244]; plant-type primary cell wall biogenesis [GO:0009833]	cellulose synthase (UDP-forming) activity [GO:0016760]; cellulose synthase activity [GO:0016759]	GO:0005794; GO:0005802; GO:0005886; GO:0009833; GO:0016021; GO:0016759; GO:0016760; GO:0030244; GO:0071555	0	0	0	PF03552;	IPR005150;IPR029044;	C5X357	20
C5XLU1	Uncharacterized protein		Sb03g002740	SORBI_3003G029200	24.0576	22.0179	24.0721	25.7129	26.3086	26.1737	22.9092	24.1054	24.1125	24.1629	24.0577	0.00130579	0.135	2.68	2.88413	0.384528	0.94	0.604	0.415073							0	0	0	lipid metabolic process [GO:0006629]	0	O-acyltransferase activity [GO:0008374]; lipid metabolic process [GO:0006629]	O-acyltransferase activity [GO:0008374]	GO:0006629; GO:0008374	0	0	0	PF02450;	IPR029058;IPR003386;	C5XLU1	15
C5WPW4	Aldo_ket_red domain-containing protein		Sb01g027010	SORBI_3001G275200	21.228	21.1552	22.4688	18.0675	17.7362	21.5482	20.4579	22.7003	20.6305	20.4236	20.6298	0.0319828	0.747	-2.5	1.49508	0.381927	0.94	-1.02	0.41802	down					similar to NADH-dependent oxidoreductase 2; putative; expressed	0	0	0	0	cytosol [GO:0005829]	cytosol [GO:0005829]; alcohol dehydrogenase (NADP+) activity [GO:0008106]; alditol:NADP+ 1-oxidoreductase activity [GO:0004032]; oxidoreductase activity [GO:0016491]	alcohol dehydrogenase (NADP+) activity [GO:0008106]; alditol:NADP+ 1-oxidoreductase activity [GO:0004032]; oxidoreductase activity [GO:0016491]	GO:0004032; GO:0005829; GO:0008106; GO:0016491	0	cd06660;	PS00798;PS00062;PS00063;	PF00248;	IPR018170;IPR020471;IPR023210;IPR036812;	C5WPW4	4
C5Y994	Uncharacterized protein		Sb06g017990	SORBI_3006G095100	22.7322	22.9854	22.8095	18.6791	21.4927	21.0135	18.449	19.1982	18.1086	17.4141	18.2878	0.0054512	0.386	-2.45	2.26351	0.272383	0.931	-0.887	0.56482	down						0	0	0	0	0	0	0	0	0	0	0	0	0	C5Y994	2
Q8L434	Dirigent protein		Sb05g024940	SORBI_3005G192600	20.2368	22.6504	20.0051	19.0236	17.841	18.6902	24.7462	24.6545	19.4975	23.3968	23.1325	0.045761	0.793	-2.45	1.3395	0.0485919	0.855	-2.69	1.31344	Up_D					similar to Putative uncharacterized protein S126P21.2	0	0	SUBCELLULAR LOCATION: Secreted, extracellular space, apoplast {ECO:0000256|RuleBase:RU363099}.	0	apoplast [GO:0048046]	apoplast [GO:0048046]	0	GO:0048046	0	0	0	PF03018;	IPR004265;	Q8L434	4
C5X0Q0	Uncharacterized protein		0	SORBI_3001G377300	17.7038	23.9609	17.4248	24.876	23.2481	18.972	24.3698	27.4391	25.1034	26.2544	26.0633	0.201364	0.909	2.67	0.696019	0.965156	0.96	-0.0974	0.0154026							0	0	0	0	0	0	0	0	0	0	0	0	IPR040404;	C5X0Q0	2
C5XR27	Aldo_ket_red domain-containing protein		Sb03g028020	SORBI_3003G221800	19.3293	21.7211	19.5477	17.244	18.0175	18.0173	20.8412	22.0571	18.3378	19.4335	16.5394	0.0178846	0.651	-2.44	1.74752	0.00618993	0.625	-3.35	2.20831	down					similar to Putative uncharacterized protein	0	0	0	0	0	0	0	0	0	cd06660;	0	PF00248;	IPR023210;IPR036812;	C5XR27	5
A0A1B6P966	Uncharacterized protein		Sb09g022770	SORBI_3009G165800	17.9813	24.3152	23.7728	25.4173	24.5713	24.075	20.6029	24.4241	18.4579	23.7875	24.0412	0.207334	0.91	2.66	0.68333	0.853288	0.958	-0.418	0.0689042							0	0	SUBCELLULAR LOCATION: Nucleus {ECO:0000256|ARBA:ARBA00004123}.	mRNA splicing, via spliceosome [GO:0000398]	spliceosomal complex [GO:0005681]	spliceosomal complex [GO:0005681]; mRNA splicing, via spliceosome [GO:0000398]	0	GO:0000398; GO:0005681	0	0	PS00997;PS00998;	PF01125;	IPR018230;IPR001748;	A0A1B6P966	8
A0A1B6P9I7	Aldo_ket_red domain-containing protein		Sb09g022370	SORBI_3009G161100	22.4741	23.3522	23.5999	24.0595	16.9796	21.1215	24.3165	22.83	24.1462	24.9622	25.4204	0.126901	0.883	-2.42	0.896535	0.451397	0.944	1.27	0.345441	down						0	0	0	0	cytosol [GO:0005829]	cytosol [GO:0005829]; alcohol dehydrogenase (NADP+) activity [GO:0008106]; alditol:NADP+ 1-oxidoreductase activity [GO:0004032]; oxidoreductase activity [GO:0016491]	alcohol dehydrogenase (NADP+) activity [GO:0008106]; alditol:NADP+ 1-oxidoreductase activity [GO:0004032]; oxidoreductase activity [GO:0016491]	GO:0004032; GO:0005829; GO:0008106; GO:0016491	0	cd06660;	PS00798;PS00062;PS00063;	PF00248;	IPR018170;IPR020471;IPR023210;IPR036812;	A0A1B6P9I7	11
C5WQ99	LRRcap domain-containing protein		Sb01g012330	SORBI_3001G141700	18.5519	17.7881	17.4304	20.8195	19.5597	21.3036	20.7805	20.6931	18.0595	20.0024	19.8189	0.00247709	0.227	2.64	2.60606	0.0743989	0.88	-1.44	1.12843							0	0	0	0	0	histone binding [GO:0042393]	histone binding [GO:0042393]	GO:0042393	0	0	PS51450;	0	IPR001611;IPR032675;IPR003603;	C5WQ99	6
C5Z0X7	Uncharacterized protein		Sb09g025490	SORBI_3009G196800	19.5469	20.3431	19.5158	21.3122	22.0611	23.961	22.2584	23.2939	25.0485	24.5211	24.1001	0.00328022	0.273	2.64	2.4841	0.0414875	0.844	1.78	1.38208							0	0	0	0	membrane [GO:0016020]	membrane [GO:0016020]; heme binding [GO:0020037]; iron ion binding [GO:0005506]; oxidoreductase activity, acting on paired donors, with incorporation or reduction of molecular oxygen, NAD(P)H as one donor, and incorporation of one atom of oxygen [GO:0016709]	heme binding [GO:0020037]; iron ion binding [GO:0005506]; oxidoreductase activity, acting on paired donors, with incorporation or reduction of molecular oxygen, NAD(P)H as one donor, and incorporation of one atom of oxygen [GO:0016709]	GO:0005506; GO:0016020; GO:0016709; GO:0020037	0	0	PS00086;	PF00067;	IPR001128;IPR017972;IPR002401;IPR036396;	C5Z0X7	23
A0A1Z5R7T5	Uncharacterized protein		0	SORBI_3007G011600	19.4415	20.5007	18.3368	21.2436	22.4132	22.5392	18.1837	17.194	17.4173	17.7803	20.0042	0.00890753	0.503	2.64	2.05024	0.446559	0.944	0.712	0.350122							0	0	0	0	0	RNA binding [GO:0003723]	RNA binding [GO:0003723]	GO:0003723	0	0	0	PF00013;	IPR004087;IPR004088;IPR036612;	A0A1Z5R7T5	11
C5YWG7	Uncharacterized protein		Sb09g029730	SORBI_3009G246400	21.7144	24.5402	23.4099	23.7359	18.5196	20.2473	23.6574	23.149	21.4898	21.0308	17.7686	0.123431	0.881	-2.39	0.908575	0.0642687	0.872	-3.31	1.192	up_DH						0	0	0	isoprenoid biosynthetic process [GO:0008299]; plastoquinone biosynthetic process [GO:0010236]	chloroplast [GO:0009507]	chloroplast [GO:0009507]; prenyltransferase activity [GO:0004659]; isoprenoid biosynthetic process [GO:0008299]; plastoquinone biosynthetic process [GO:0010236]	prenyltransferase activity [GO:0004659]	GO:0004659; GO:0008299; GO:0009507; GO:0010236	0	0	PS00723;PS00444;	PF00348;	IPR008949;IPR000092;IPR033749;	C5YWG7	5
C5X671	Replication factor C subunit 1		Sb02g030910	SORBI_3002G275600	16.4043	18.058	18.6266	20.75	20.2084	20.0188	17.6345	18.2596	20.033	21.1512	18.3233	0.00760275	0.466	2.63	2.11903	0.0562695	0.864	1.89	1.24973							0	0	SUBCELLULAR LOCATION: Nucleus {ECO:0000256|PIRNR:PIRNR036578}.	DNA repair [GO:0006281]; DNA replication [GO:0006260]	DNA replication factor C complex [GO:0005663]; nucleus [GO:0005634]	DNA replication factor C complex [GO:0005663]; nucleus [GO:0005634]; ATP binding [GO:0005524]; DNA clamp loader activity [GO:0003689]; DNA repair [GO:0006281]; DNA replication [GO:0006260]	ATP binding [GO:0005524]; DNA clamp loader activity [GO:0003689]	GO:0003689; GO:0005524; GO:0005634; GO:0005663; GO:0006260; GO:0006281	0	0	PS50172;	PF00004;PF00533;PF08519;	IPR003593;IPR003959;IPR001357;IPR036420;IPR008921;IPR013725;IPR027417;IPR012178;	C5X671	4
C5YRP7	Uncharacterized protein		Sb08g002980	SORBI_3008G034600	16.417	18.5733	17.5531	21.8136	19.5496	19.0343	19.1646	17.2352	20.4941	22.7049	21.6064	0.0200243	0.672	2.62	1.69844	0.00947688	0.692	3.4	2.02333							0	0	0	0	0	0	0	0	0	0	0	0	IPR040353;	C5YRP7	6
C5XWU9	Uncharacterized protein		Sb04g005430	SORBI_3004G065100	16.7275	20.2826	18.6537	21.4648	20.1294	21.9299	21.1601	21.27	17.6337	22.1251	19.5777	0.0525286	0.809	2.62	1.2796	0.303555	0.934	-1.44	0.517762							0	0	0	RNA processing [GO:0006396]	0	RNA binding [GO:0003723]; RNA processing [GO:0006396]	RNA binding [GO:0003723]	GO:0003723; GO:0006396	0	cd12223;	PS51391;PS50102;PS50800;PS50128;	PF08312;PF00076;PF01805;	IPR006569;IPR008942;IPR013170;IPR012677;IPR035979;IPR000504;IPR003034;IPR035009;IPR000061;IPR035967;	C5XWU9	20
C5Z178	Glycosyltransferase (EC 2.4.1.-)		Sb09g005510	SORBI_3009G066100	21.8579	22.8967	20.6433	19.7788	18.9465	19.5454	20.9604	16.943	16.4577	17.3467	17.2894	0.03338	0.753	-2.38	1.47651	0.103713	0.896	-1.92	0.984166	down						0	0	0	0	intracellular membrane-bounded organelle [GO:0043231]	intracellular membrane-bounded organelle [GO:0043231]; quercetin 3-O-glucosyltransferase activity [GO:0080043]; quercetin 7-O-glucosyltransferase activity [GO:0080044]; UDP-glycosyltransferase activity [GO:0008194]	quercetin 3-O-glucosyltransferase activity [GO:0080043]; quercetin 7-O-glucosyltransferase activity [GO:0080044]; UDP-glycosyltransferase activity [GO:0008194]	GO:0008194; GO:0043231; GO:0080043; GO:0080044	0	0	PS00375;	PF00201;	IPR002213;IPR035595;	C5Z178	7
C5YX45	4HBT domain-containing protein		0	SORBI_3009G114800	17.6311	21.4159	21.1358	23.1807	22.1079	22.7216	23.6717	22.079	22.4211	22.1997	23.3153	0.0220591	0.689	2.61	1.65641	0.833421	0.957	-0.23	0.0791356							0	0	0	0	0	acyl-CoA hydrolase activity [GO:0047617]	acyl-CoA hydrolase activity [GO:0047617]	GO:0047617	0	0	0	PF03061;	IPR039298;IPR029069;IPR003736;IPR006683;	C5YX45	2
C5Y8W3	Uncharacterized protein	Zm00001d002141 UBP1-associated protein 2A	Sb06g030090	SORBI_3006G233300	22.2495	21.5429	21.1962	24.0233	24.2352	24.5266	23.5506	23.4211	24.0124	24.1728	24.3364	5.56084e-05	0.00119	2.6	4.25486	0.132213	0.906	0.688	0.878726							0	0	0	mRNA processing [GO:0006397]; regulation of RNA metabolic process [GO:0051252]	nucleus [GO:0005634]; ribonucleoprotein complex [GO:1990904]	nucleus [GO:0005634]; ribonucleoprotein complex [GO:1990904]; mRNA binding [GO:0003729]; RNA binding [GO:0003723]; mRNA processing [GO:0006397]; regulation of RNA metabolic process [GO:0051252]	mRNA binding [GO:0003729]; RNA binding [GO:0003723]	GO:0003723; GO:0003729; GO:0005634; GO:0006397; GO:0051252; GO:1990904	0	0	PS50102;	PF00076;	IPR012677;IPR035979;IPR000504;	C5Y8W3	14
A0A194YHS4	Superoxide dismutase (EC 1.15.1.1)		Sb10g001280	SORBI_3010G012900	22.3547	22.5153	22.3393	16.9739	20.7564	22.337	16.6434	18.4733	17.4694	17.5701	18.9795	0.0737796	0.842	-2.38	1.13206	0.742102	0.955	0.448	0.129536	down						0	0	0	0	chloroplast nucleoid [GO:0042644]	chloroplast nucleoid [GO:0042644]; metal ion binding [GO:0046872]; superoxide dismutase activity [GO:0004784]	metal ion binding [GO:0046872]; superoxide dismutase activity [GO:0004784]	GO:0004784; GO:0042644; GO:0046872	0	0	PS00088;	PF02777;PF00081;	IPR001189;IPR019833;IPR019832;IPR019831;IPR036324;IPR036314;	A0A194YHS4	10
A0A1B6PAK0	DNA-directed RNA polymerase subunit (EC 2.7.7.6)		Sb09g027223	SORBI_3009G217200	17.7819	22.4379	22.4056	23.1624	23.8978	23.3155	22.4808	22.5098	23.3202	23.0612	22.9898	0.0377481	0.77	2.58	1.42311	0.610771	0.951	0.628	0.214122							0	0	0	transcription, DNA-templated [GO:0006351]	host cell nucleus [GO:0042025]; plasmodesma [GO:0009506]; RNA polymerase I complex [GO:0005736]	host cell nucleus [GO:0042025]; plasmodesma [GO:0009506]; RNA polymerase I complex [GO:0005736]; DNA binding [GO:0003677]; DNA-directed 5'-3' RNA polymerase activity [GO:0003899]; zinc ion binding [GO:0008270]; transcription, DNA-templated [GO:0006351]	DNA binding [GO:0003677]; DNA-directed 5'-3' RNA polymerase activity [GO:0003899]; zinc ion binding [GO:0008270]	GO:0003677; GO:0003899; GO:0005736; GO:0006351; GO:0008270; GO:0009506; GO:0042025	0	0	0	PF04997;PF00623;PF04983;PF05000;PF04998;	IPR015699;IPR000722;IPR006592;IPR007080;IPR007066;IPR042102;IPR007083;IPR007081;IPR038120;	A0A1B6PAK0	11
A0A194YI44	Superoxide dismutase (EC 1.15.1.1)		0	SORBI_3010G033000	18.6094	17.4712	20.0555	21.4545	21.5865	20.8193	21.0173	18.3136	21.9503	20.3968	20.5609	0.0134136	0.594	2.57	1.87245	0.200178	0.921	1.3	0.698584							0	0	0	0	chloroplast nucleoid [GO:0042644]; thylakoid [GO:0009579]	chloroplast nucleoid [GO:0042644]; thylakoid [GO:0009579]; metal ion binding [GO:0046872]; superoxide dismutase activity [GO:0004784]	metal ion binding [GO:0046872]; superoxide dismutase activity [GO:0004784]	GO:0004784; GO:0009579; GO:0042644; GO:0046872	0	0	PS00088;	PF02777;PF00081;	IPR001189;IPR019833;IPR019832;IPR019831;IPR036324;IPR036314;	A0A194YI44	9
A0A194YKS8	EF-hand domain-containing protein		Sb10g022230	SORBI_3010G169600	20.1192	21.5863	20.0508	23.7739	21.874	23.8002	20.6813	21.6187	21.0863	22.8112	22.3494	0.00562351	0.393	2.56	2.24999	0.273282	0.931	0.932	0.56339							0	0	0	regulation of transcription, DNA-templated [GO:0006355]; response to salt stress [GO:0009651]; sodium ion homeostasis [GO:0055078]	cytosol [GO:0005829]; nucleus [GO:0005634]	cytosol [GO:0005829]; nucleus [GO:0005634]; calcium ion binding [GO:0005509]; nuclear receptor transcription coactivator activity [GO:0030374]; regulation of transcription, DNA-templated [GO:0006355]; response to salt stress [GO:0009651]; sodium ion homeostasis [GO:0055078]	calcium ion binding [GO:0005509]; nuclear receptor transcription coactivator activity [GO:0030374]	GO:0005509; GO:0005634; GO:0005829; GO:0006355; GO:0009651; GO:0030374; GO:0055078	0	0	PS50222;	PF14443;	IPR025224;IPR025954;IPR011992;IPR002048;	A0A194YKS8	72
C5YKJ9	Thioredoxin domain-containing protein		Sb07g019220	SORBI_3007G116100	21.9953	18.0007	16.7216	22.4507	22.9873	18.9653	21.6531	22.6781	21.7038	22.4154	18.6748	0.135461	0.887	2.56	0.868187	0.498448	0.946	-1.23	0.30238							0	0	0	cell redox homeostasis [GO:0045454]; plastid organization [GO:0009657]	chloroplast nucleoid [GO:0042644]; thylakoid [GO:0009579]	chloroplast nucleoid [GO:0042644]; thylakoid [GO:0009579]; disulfide oxidoreductase activity [GO:0015036]; protein disulfide oxidoreductase activity [GO:0015035]; protein-disulfide reductase activity [GO:0047134]; cell redox homeostasis [GO:0045454]; plastid organization [GO:0009657]	disulfide oxidoreductase activity [GO:0015036]; protein disulfide oxidoreductase activity [GO:0015035]; protein-disulfide reductase activity [GO:0047134]	GO:0009579; GO:0009657; GO:0015035; GO:0015036; GO:0042644; GO:0045454; GO:0047134	0	0	PS00194;PS51352;	PF00085;	IPR036249;IPR017937;IPR013766;	C5YKJ9	7
E3WDK7	Ribulose bisphosphate carboxylase small chain (EC 4.1.1.39)	When transferred to rice increases the turnover rate of Rubisco; http://www.plantphysiol.org/content/156/3/1603.short	0	0	32.611	32.3721	32.5017	34.2971	35.6283	35.2023	32.7787	32.7173	35.231	35.4245	35.0535	0.000106135	0.00406	2.55	3.97414	0.000294385	0.106	2.49	3.53108							0	0	0	carbon fixation [GO:0015977]; photorespiration [GO:0009853]; photosynthesis [GO:0015979]	chloroplast [GO:0009507]	chloroplast [GO:0009507]; monooxygenase activity [GO:0004497]; ribulose-bisphosphate carboxylase activity [GO:0016984]; carbon fixation [GO:0015977]; photorespiration [GO:0009853]; photosynthesis [GO:0015979]	monooxygenase activity [GO:0004497]; ribulose-bisphosphate carboxylase activity [GO:0016984]	GO:0004497; GO:0009507; GO:0009853; GO:0015977; GO:0015979; GO:0016984	0	0	0	PF12338;PF00101;	IPR024681;IPR000894;IPR024680;IPR036385;	E3WDK7	24
C5Z2Y0	RRM domain-containing protein		Sb10g001660	SORBI_3010G017000	18.6988	18.5623	17.6706	21.2985	18.6053	22.6798	18.6502	17.6263	22.1079	22.9148	22.9403	0.0192174	0.665	2.55	1.7163	0.00141974	0.332	4.52	2.84779							0	0	0	0	0	RNA binding [GO:0003723]	RNA binding [GO:0003723]	GO:0003723	0	0	PS50102;	PF00076;	IPR012677;IPR035979;IPR000504;	C5Z2Y0	5
S4SJN4	Caffeic acid O-methyltransferase (EC 2.1.1.68)		0	0	17.2906	21.026	21.6967	22.1969	22.2324	23.2341	23.3481	22.8783	24.6269	24.5381	25.7942	0.0317635	0.746	2.55	1.49807	0.130481	0.906	1.87	0.884452							0	0	0	flavonol biosynthetic process [GO:0051555]; lignin biosynthetic process [GO:0009809]; melatonin biosynthetic process [GO:0030187]; methylation [GO:0032259]	0	acetylserotonin O-methyltransferase activity [GO:0017096]; caffeate O-methyltransferase activity [GO:0047763]; luteolin O-methyltransferase activity [GO:0030744]; protein dimerization activity [GO:0046983]; flavonol biosynthetic process [GO:0051555]; lignin biosynthetic process [GO:0009809]; melatonin biosynthetic process [GO:0030187]; methylation [GO:0032259]	acetylserotonin O-methyltransferase activity [GO:0017096]; caffeate O-methyltransferase activity [GO:0047763]; luteolin O-methyltransferase activity [GO:0030744]; protein dimerization activity [GO:0046983]	GO:0009809; GO:0017096; GO:0030187; GO:0030744; GO:0032259; GO:0046983; GO:0047763; GO:0051555	0	0	PS51683;	PF08100;PF00891;	IPR016461;IPR001077;IPR012967;IPR029063;IPR036388;IPR036390;	S4SJN4	11
A0A194YSB1	MSP domain-containing protein		Sb04g033600	SORBI_3004G302800	20.2256	17.5353	18.1014	20.7487	22.0459	20.7221	18.3033	22.565	22.6477	22.1543	17.0801	0.137674	0.888	2.55	0.861149	0.914739	0.959	0.193	0.0387027						similar to Putative vesicle-associated membrane protein-associated protein	0	0	0	endoplasmic reticulum membrane organization [GO:0090158]; endoplasmic reticulum-plasma membrane tethering [GO:0061817]	endoplasmic reticulum membrane [GO:0005789]; integral component of membrane [GO:0016021]; plasma membrane [GO:0005886]	endoplasmic reticulum membrane [GO:0005789]; integral component of membrane [GO:0016021]; plasma membrane [GO:0005886]; endoplasmic reticulum membrane organization [GO:0090158]; endoplasmic reticulum-plasma membrane tethering [GO:0061817]	0	GO:0005789; GO:0005886; GO:0016021; GO:0061817; GO:0090158	0	0	PS50202;	PF00635;	IPR013783;IPR000535;IPR008962;IPR016763;	A0A194YSB1	6
C5Y9T1	Aldose 1-epimerase (EC 5.1.3.3)		Sb06g018810	SORBI_3006G105000	26.9042	27.059	26.9473	25.018	24.3268	24.533	28.1387	27.7001	25.5723	25.8842	26.2158	8.21603e-05	0.00261	-2.34	4.08534	0.000556249	0.181	-2.03	3.25473	down					similar to OSIGBa0097P08.2 protein	0	PATHWAY: Carbohydrate metabolism; hexose metabolism. {ECO:0000256|ARBA:ARBA00005028, ECO:0000256|PIRNR:PIRNR005096}.	0	galactose catabolic process via UDP-galactose [GO:0033499]; glucose metabolic process [GO:0006006]	0	aldose 1-epimerase activity [GO:0004034]; carbohydrate binding [GO:0030246]; galactose catabolic process via UDP-galactose [GO:0033499]; glucose metabolic process [GO:0006006]	aldose 1-epimerase activity [GO:0004034]; carbohydrate binding [GO:0030246]	GO:0004034; GO:0006006; GO:0030246; GO:0033499	0	0	0	PF01263;	IPR015443;IPR008183;IPR011013;IPR014718;	C5Y9T1	16
C5X6X6	Uncharacterized protein		0	SORBI_3002G281500	24.8479	24.7491	23.5367	26.5443	26.6847	27.5232	24.5983	23.8826	26.2058	26.946	26.2584	0.000547566	0.0511	2.54	3.26156	0.00273796	0.471	2.23	2.56257							0	0	0	0	0	0	0	0	0	0	0	0	IPR014729;	C5X6X6	8
C5YEP7	SAM domain-containing protein		Sb06g013230	SORBI_3006G049700	21.0808	18.2713	22.0864	23.9187	21.376	23.7772	19.732	20.351	18.1016	18.4265	23.6219	0.128565	0.884	2.54	0.890878	0.996134	0.961	0.00849	0.0016821							0	0	0	0	cytoplasm [GO:0005737]	cytoplasm [GO:0005737]; phospholipase activity [GO:0004620]	phospholipase activity [GO:0004620]	GO:0004620; GO:0005737	0	0	PS50105;	PF00536;	IPR001660;IPR013761;	C5YEP7	10
A0A1W0VR45	H15 domain-containing protein		Sb10g002030	SORBI_3010G021300	20.8946	24.0444	23.992	25.4123	25.5594	25.5365	22.8628	21.6033	25.4278	25.8217	25.7072	0.0100148	0.53	2.53	1.99936	0.00338866	0.514	3.42	2.46997						similar to Putative uncharacterized protein	0	0	SUBCELLULAR LOCATION: Nucleus {ECO:0000256|RuleBase:RU003894}.	chromosome condensation [GO:0030261]; negative regulation of chromatin silencing [GO:0031936]; negative regulation of DNA recombination [GO:0045910]; nucleosome assembly [GO:0006334]; nucleosome positioning [GO:0016584]; regulation of transcription, DNA-templated [GO:0006355]	host cell nucleus [GO:0042025]; nucleosome [GO:0000786]; nucleus [GO:0005634]	host cell nucleus [GO:0042025]; nucleosome [GO:0000786]; nucleus [GO:0005634]; double-stranded DNA binding [GO:0003690]; nucleosomal DNA binding [GO:0031492]; chromosome condensation [GO:0030261]; negative regulation of chromatin silencing [GO:0031936]; negative regulation of DNA recombination [GO:0045910]; nucleosome assembly [GO:0006334]; nucleosome positioning [GO:0016584]; regulation of trans…	double-stranded DNA binding [GO:0003690]; nucleosomal DNA binding [GO:0031492]	GO:0000786; GO:0003690; GO:0005634; GO:0006334; GO:0006355; GO:0016584; GO:0030261; GO:0031492; GO:0031936; GO:0042025; GO:0045910	0	cd00073;	PS51504;	PF00538;	IPR005819;IPR005818;IPR036388;IPR036390;	A0A1W0VR45	9
C5XV25	Uncharacterized protein		Sb04g036200	SORBI_3004G333600	23.5757	24.5317	22.305	23.8986	17.6526	21.8346	24.0921	24.6686	20.7161	21.5967	17.3488	0.167518	0.899	-2.34	0.775938	0.0295035	0.818	-4.49	1.53013	down					similar to Putative uncharacterized protein	0	0	0	0	membrane [GO:0016020]; plant-type cell wall [GO:0009505]	membrane [GO:0016020]; plant-type cell wall [GO:0009505]; beta-glucuronidase activity [GO:0004566]	beta-glucuronidase activity [GO:0004566]	GO:0004566; GO:0009505; GO:0016020	0	0	0	PF03662;	IPR005199;IPR017853;	C5XV25	6
A0A194YSZ1	Uncharacterized protein		0	SORBI_3004G335500	24.3789	23.7977	25.4611	26.1505	27.7582	27.2704	24.7583	26.6529	29.4258	29.1638	29.3235	0.0033876	0.278	2.51	2.47011	0.000672429	0.208	3.6	3.17235							0	0	0	proteolysis involved in cellular protein catabolic process [GO:0051603]	0	serine-type carboxypeptidase activity [GO:0004185]; proteolysis involved in cellular protein catabolic process [GO:0051603]	serine-type carboxypeptidase activity [GO:0004185]	GO:0004185; GO:0051603	0	0	PS00560;	PF00450;	IPR029058;IPR001563;IPR033124;	A0A194YSZ1	16
A0A109NDJ7	NAD(P)H-hydrate epimerase (EC 5.1.99.6) (NAD(P)HX epimerase)		0	SORBI_K012600	16.6178	20.0854	16.8443	20.5551	20.6146	19.8734	18.9867	18.1589	17.1527	20.9759	21.8996	0.0771227	0.846	2.5	1.11282	0.332633	0.936	1.44	0.478034							0	PATHWAY: Cofactor metabolism; pyridoxal 5'-phosphate salvage; pyridoxal 5'-phosphate from pyridoxamine 5'-phosphate: step 1/1. {ECO:0000256|ARBA:ARBA00004738}.; PATHWAY: Cofactor metabolism; pyridoxal 5'-phosphate salvage; pyridoxal 5'-phosphate from pyridoxine 5'-phosphate: step 1/1. {ECO:0000256|ARBA:ARBA00005037}.	0	pyridoxine biosynthetic process [GO:0008615]	0	FMN binding [GO:0010181]; metal ion binding [GO:0046872]; NADHX epimerase activity [GO:0052856]; NADPHX epimerase activity [GO:0052857]; pyridoxamine-phosphate oxidase activity [GO:0004733]; pyridoxine biosynthetic process [GO:0008615]	FMN binding [GO:0010181]; metal ion binding [GO:0046872]; NADHX epimerase activity [GO:0052856]; NADPHX epimerase activity [GO:0052857]; pyridoxamine-phosphate oxidase activity [GO:0004733]	GO:0004733; GO:0008615; GO:0010181; GO:0046872; GO:0052856; GO:0052857	0	0	PS01064;PS51385;	PF10590;PF01243;PF03853;	IPR000659;IPR019740;IPR011576;IPR019576;IPR012349;IPR004443;IPR036652;IPR032976;	A0A109NDJ7	3
C5YLG2	Ferredoxin		Sb07g000600	SORBI_3007G004600	30.0593	28.9483	28.1993	30.0453	32.7967	31.8311	29.1103	29.4877	31.996	32.4205	26.5699	0.112775	0.875	2.49	0.947786	0.532634	0.948	1.03	0.273571					-1.09282	similar to Ferredoxin-1; chloroplast precursor	0	0	SUBCELLULAR LOCATION: Plastid, chloroplast {ECO:0000256|RuleBase:RU364001}.	0	chloroplast [GO:0009507]	chloroplast [GO:0009507]; 2 iron, 2 sulfur cluster binding [GO:0051537]; electron transfer activity [GO:0009055]; metal ion binding [GO:0046872]	2 iron, 2 sulfur cluster binding [GO:0051537]; electron transfer activity [GO:0009055]; metal ion binding [GO:0046872]	GO:0009055; GO:0009507; GO:0046872; GO:0051537	0	cd00207;	PS00197;PS51085;	PF00111;	IPR036010;IPR001041;IPR006058;IPR012675;IPR010241;	C5YLG2	2
C5Y2Q6	Uncharacterized protein		Sb05g018520	SORBI_3005G124600SORBI_3006G152500	22.1348	19.9412	22.2345	19.9731	18.3267	19.0473	16.6483	16.3572	17.925	20.1037	17.9396	0.0176958	0.649	-2.32	1.75213	0.0399273	0.842	2.15	1.39873	down				-1.55339	similar to OSIGBa0153E02-OSIGBa0093I20.14 protein	0	0	SUBCELLULAR LOCATION: Membrane {ECO:0000256|ARBA:ARBA00004141}; Multi-pass membrane protein {ECO:0000256|ARBA:ARBA00004141}.	transmembrane transport [GO:0055085]	integral component of membrane [GO:0016021]; membrane [GO:0016020]; plasma membrane [GO:0005886]	integral component of membrane [GO:0016021]; membrane [GO:0016020]; plasma membrane [GO:0005886]; transmembrane transport [GO:0055085]	0	GO:0005886; GO:0016020; GO:0016021; GO:0055085	0	0	0	PF03169;	IPR004813;	C5Y2Q6	3
C5XVF5	Peroxidase (EC 1.11.1.7)		Sb04g004250	SORBI_3004G049800	20.9145	20.1409	21.4585	21.0182	16.652	17.921	20.4686	15.5708	18.0218	19.57	17.9852	0.122703	0.881	-2.31	0.911145	0.746574	0.955	0.506	0.126927	up_DH						0	0	SUBCELLULAR LOCATION: Secreted {ECO:0000256|RuleBase:RU362060}.	hydrogen peroxide catabolic process [GO:0042744]; response to oxidative stress [GO:0006979]	extracellular region [GO:0005576]; plant-type cell wall [GO:0009505]; plasmodesma [GO:0009506]	extracellular region [GO:0005576]; plant-type cell wall [GO:0009505]; plasmodesma [GO:0009506]; heme binding [GO:0020037]; metal ion binding [GO:0046872]; peroxidase activity [GO:0004601]; hydrogen peroxide catabolic process [GO:0042744]; response to oxidative stress [GO:0006979]	heme binding [GO:0020037]; metal ion binding [GO:0046872]; peroxidase activity [GO:0004601]	GO:0004601; GO:0005576; GO:0006979; GO:0009505; GO:0009506; GO:0020037; GO:0042744; GO:0046872	0	cd00693;	PS00435;PS00436;PS50873;	PF00141;	IPR002016;IPR010255;IPR000823;IPR019794;IPR019793;IPR033905;	C5XVF5	5
C5YR01	Uncharacterized protein		Sb08g020260	SORBI_3008G153500	21.7191	21.5775	21.3168	23.5998	23.734	24.6433	18.0272	19.0732	23.5304	24.2914	23.0008	0.000621672	0.0603	2.45	3.20644	5.12603e-06	0.000225	5.06	5.29022							0	0	0	regulation of gene expression [GO:0010468]	cytoplasm [GO:0005737]; nucleus [GO:0005634]	cytoplasm [GO:0005737]; nucleus [GO:0005634]; mRNA binding [GO:0003729]; regulation of gene expression [GO:0010468]	mRNA binding [GO:0003729]	GO:0003729; GO:0005634; GO:0005737; GO:0010468	0	0	0	PF00013;	IPR004087;IPR004088;IPR036612;	C5YR01	10
C5YLM4	Uncharacterized protein		Sb07g021760	SORBI_3007G142200	22.8079	22.2752	22.4246	20.7728	17.4011	22.5057	19.524	19.8846	22.0971	21.942	22.6102	0.0556091	0.815	-2.28	1.25485	0.0582247	0.866	2.51	1.23489	up_DH					similar to Putative uncharacterized protein	0	0	0	0	0	transferase activity, transferring acyl groups other than amino-acyl groups [GO:0016747]	transferase activity, transferring acyl groups other than amino-acyl groups [GO:0016747]	GO:0016747	0	0	0	PF02458;	IPR023213;IPR003480;	C5YLM4	4
C5X9X6	Uncharacterized protein		Sb02g022270	SORBI_3002G174000	18.1739	17.9628	18.7751	17.0262	22.9234	22.2749	18.0351	17.0912	22.1114	21.5158	22.5112	0.0914053	0.86	2.44	1.03903	0.012313	0.727	4.48	1.90964							0	0	SUBCELLULAR LOCATION: Membrane {ECO:0000256|ARBA:ARBA00004141}; Multi-pass membrane protein {ECO:0000256|ARBA:ARBA00004141}.	transmembrane transport [GO:0055085]	integral component of membrane [GO:0016021]; plasma membrane [GO:0005886]	integral component of membrane [GO:0016021]; plasma membrane [GO:0005886]; ATP binding [GO:0005524]; ATPase activity [GO:0016887]; ATPase-coupled transmembrane transporter activity [GO:0042626]; transmembrane transport [GO:0055085]	ATPase activity [GO:0016887]; ATPase-coupled transmembrane transporter activity [GO:0042626]; ATP binding [GO:0005524]	GO:0005524; GO:0005886; GO:0016021; GO:0016887; GO:0042626; GO:0055085	0	cd03233;cd03232;	PS50893;	PF01061;PF00005;PF14510;PF08370;	IPR003593;IPR013525;IPR029481;IPR003439;IPR034001;IPR034003;IPR027417;IPR013581;	C5X9X6	2
C5YUG1	Serine O-acetyltransferase (EC 2.3.1.30)		Sb09g026560	SORBI_3009G209200	21.8305	18.4088	20.7537	22.4441	23.055	22.773	17.2444	17.4908	23.0939	22.5254	23.894	0.0119285	0.569	2.43	1.92341	7.89974e-05	0.0267	5.8	4.10239							0	PATHWAY: Amino-acid biosynthesis; L-cysteine biosynthesis; L-cysteine from L-serine: step 1/2. {ECO:0000256|ARBA:ARBA00004876}.	0	cysteine biosynthetic process from serine [GO:0006535]	cytosol [GO:0005829]	cytosol [GO:0005829]; serine O-acetyltransferase activity [GO:0009001]; cysteine biosynthetic process from serine [GO:0006535]	serine O-acetyltransferase activity [GO:0009001]	GO:0005829; GO:0006535; GO:0009001	0	0	PS00101;	PF00132;PF06426;	IPR001451;IPR018357;IPR010493;IPR042122;IPR005881;IPR011004;	C5YUG1	8
C5WQ10	tRNA (guanine(26)-N(2))-dimethyltransferase (EC 2.1.1.216)		Sb01g039720	SORBI_3001G422500	18.1474	16.8303	17.4099	19.0767	19.739	20.8384	18.7254	16.1387	19.8153	22.1493	19.3973	0.0244227	0.706	2.42	1.61221	0.0145889	0.748	3.02	1.83598							0	0	0	tRNA N2-guanine methylation [GO:0002940]	nucleus [GO:0005634]	nucleus [GO:0005634]; tRNA (guanine-N2-)-methyltransferase activity [GO:0004809]; tRNA binding [GO:0000049]; tRNA N2-guanine methylation [GO:0002940]	tRNA (guanine-N2-)-methyltransferase activity [GO:0004809]; tRNA binding [GO:0000049]	GO:0000049; GO:0002940; GO:0004809; GO:0005634	0	0	PS51626;	PF02005;	IPR029063;IPR002905;IPR042296;	C5WQ10	21
A0A1W0W7M5	Uncharacterized protein		Sb02g040640	SORBI_3002G390900	18.7826	17.7577	16.9146	20.1791	17.8615	22.6414	21.0633	19.6406	22.5745	23.8178	24.1436	0.0544586	0.813	2.41	1.26393	0.0289362	0.816	3.16	1.53856						similar to Putative uncharacterized protein	0	0	0	0	0	0	0	0	0	0	0	PF07676;	IPR011042;IPR011659;	A0A1W0W7M5	8
C5Z6C7	Uncharacterized protein		Sb10g006740	SORBI_3010G077500	20.7072	22.5997	18.5614	22.7917	20.9033	25.3906	21.1038	22.4202	21.1585	23.6773	23.9181	0.104985	0.87	2.41	0.978871	0.459358	0.944	1.16	0.337848							0	0	0	0	0	0	0	0	0	0	0	PF06972;	IPR009719;IPR009060;	C5Z6C7	12
C5YPK6	Nucleoside diphosphate kinase (EC 2.7.4.6)		Sb08g017600	SORBI_3008G123600	23.2767	22.8782	23.7307	25.5439	24.9222	26.631	23.4051	22.7721	24.3069	26.0813	25.8502	0.00301757	0.259	2.4	2.52034	0.00704861	0.647	2.32	2.1519							0	0	0	CTP biosynthetic process [GO:0006241]; GTP biosynthetic process [GO:0006183]; purine nucleotide metabolic process [GO:0006163]; pyrimidine nucleotide metabolic process [GO:0006220]; UTP biosynthetic process [GO:0006228]	0	ATP binding [GO:0005524]; nucleoside diphosphate kinase activity [GO:0004550]; CTP biosynthetic process [GO:0006241]; GTP biosynthetic process [GO:0006183]; purine nucleotide metabolic process [GO:0006163]; pyrimidine nucleotide metabolic process [GO:0006220]; UTP biosynthetic process [GO:0006228]	ATP binding [GO:0005524]; nucleoside diphosphate kinase activity [GO:0004550]	GO:0004550; GO:0005524; GO:0006163; GO:0006183; GO:0006220; GO:0006228; GO:0006241	0	0	PS00469;	PF00334;	IPR034907;IPR036850;IPR001564;IPR023005;	C5YPK6	8
A0A1Z5RJY8	Uncharacterized protein		0	SORBI_3005G220200	16.4455	15.5067	18.2818	18.2526	19.1044	20.0863	18.4368	17.9626	20.7619	20.4204	18.073	0.024644	0.707	2.4	1.60829	0.155333	0.912	1.55	0.808736							0	0	0	0	0	ADP binding [GO:0043531]	ADP binding [GO:0043531]	GO:0043531	0	0	0	PF00931;PF18052;	IPR003591;IPR032675;IPR002182;IPR027417;IPR041118;	A0A1Z5RJY8	2
A0A1B6QBB0	Uncharacterized protein		0	SORBI_3002G145800	21.1717	21.9629	20.3372	23.236	23.2644	24.1841	17.8258	21.0934	20.7409	23.3282	22.7759	0.0290451	0.733	2.4	1.53693	0.0234516	0.798	2.82	1.62983							0	0	0	0	0	RNA binding [GO:0003723]	RNA binding [GO:0003723]	GO:0003723	0	cd00201;	PS50102;PS50020;	PF00076;PF00397;	IPR012677;IPR035979;IPR000504;IPR001202;IPR036020;	A0A1B6QBB0	13
A0A1B6Q755	Uricase (EC 1.7.3.3) (Urate oxidase)		Sb03g040810	SORBI_3003G366400	17.8324	23.2116	20.6227	23.3043	21.4747	24.0956	21.5527	19.0914	22.8418	24.4287	24.2117	0.0977736	0.865	2.4	1.00978	0.0389541	0.84	3.51	1.40945							0	PATHWAY: Purine metabolism; urate degradation; (S)-allantoin from urate: step 1/3. {ECO:0000256|ARBA:ARBA00004831, ECO:0000256|PIRNR:PIRNR000241}.	SUBCELLULAR LOCATION: Peroxisome {ECO:0000256|ARBA:ARBA00004275, ECO:0000256|PIRNR:PIRNR000241}.	peroxisome organization [GO:0007031]; purine nucleobase metabolic process [GO:0006144]; urate catabolic process [GO:0019628]	peroxisome [GO:0005777]	peroxisome [GO:0005777]; urate oxidase activity [GO:0004846]; peroxisome organization [GO:0007031]; purine nucleobase metabolic process [GO:0006144]; urate catabolic process [GO:0019628]	urate oxidase activity [GO:0004846]	GO:0004846; GO:0005777; GO:0006144; GO:0007031; GO:0019628	0	0	0	PF01014;	IPR002042;	A0A1B6Q755	8
Q9XE80	Carboxypeptidase (EC 3.4.16.-)		0	0	17.5607	19.3294	18.824	21.2926	18.8807	22.7222	17.011	18.5635	22.5374	23.8773	22.5942	0.032744	0.75	2.39	1.48487	0.000788109	0.232	5.22	3.10341							0	0	0	0	0	serine-type carboxypeptidase activity [GO:0004185]	serine-type carboxypeptidase activity [GO:0004185]	GO:0004185	0	0	PS00131;	PF00450;	IPR029058;IPR001563;IPR018202;	Q9XE80	4
C5WZT4	NAD(P)-bd_dom domain-containing protein		Sb01g035390	SORBI_3001G372600	22.2772	21.0761	22.3717	17.9636	21.8506	19.0952	18.6015	18.3086	17.9222	18.9142	19.4703	0.0328703	0.751	-2.27	1.4832	0.763895	0.956	0.314	0.116967	Up_D					similar to Isoflavone reductase; putative; expressed	0	0	0	chlorophyll biosynthetic process [GO:0015995]	chloroplast envelope [GO:0009941]; chloroplast thylakoid [GO:0009534]	chloroplast envelope [GO:0009941]; chloroplast thylakoid [GO:0009534]; 3,8-divinyl protochlorophyllide a 8-vinyl reductase activity [GO:0051744]; chlorophyll biosynthetic process [GO:0015995]	3,8-divinyl protochlorophyllide a 8-vinyl reductase activity [GO:0051744]	GO:0009534; GO:0009941; GO:0015995; GO:0051744	0	0	0	PF13460;	IPR016040;IPR036291;	C5WZT4	7
A0A1B6QQE2	YTH domain-containing protein		0	SORBI_3001G498200	21.406	18.7512	18.7265	23.0466	22.977	20.0125	20.635	20.493	21.0495	19.9789	19.9712	0.0331336	0.752	2.38	1.47973	0.833332	0.957	-0.231	0.0791819							0	0	0	0	0	RNA binding [GO:0003723]	RNA binding [GO:0003723]	GO:0003723	0	0	PS50882;	PF04146;	IPR007275;	A0A1B6QQE2	17
C5YSK7	Uncharacterized protein		Sb08g022450	SORBI_3008G182900	17.6715	25.8277	25.3033	17.6363	18.8105	25.5881	26.2496	27.8489	18.8414	25.6201	19.4192	0.440272	0.94	-2.26	0.356279	0.0978876	0.893	-5.76	1.00927	down					similar to Pathogenesis related protein-5	0	0	0	defense response [GO:0006952]	extracellular region [GO:0005576]	extracellular region [GO:0005576]; defense response [GO:0006952]	0	GO:0005576; GO:0006952	0	0	PS51367;	PF00314;	IPR037176;IPR001938;	C5YSK7	2
A0A1B6Q332	Uncharacterized protein		Sb03g011810	SORBI_3003G138500	21.3993	18.149	19.3611	19.9	22.5069	23.5473	18.7146	22.6362	23.618	23.3684	24.0037	0.0902276	0.859	2.35	1.04466	0.0589394	0.867	2.99	1.22959							0	0	0	lipid metabolic process [GO:0006629]; protein catabolic process [GO:0030163]; proteolysis [GO:0006508]	0	aspartic-type endopeptidase activity [GO:0004190]; lipid metabolic process [GO:0006629]; protein catabolic process [GO:0030163]; proteolysis [GO:0006508]	aspartic-type endopeptidase activity [GO:0004190]	GO:0004190; GO:0006508; GO:0006629; GO:0030163	0	cd06098;	PS00141;PS51767;PS50015;	PF00026;PF05184;PF03489;	IPR001461;IPR001969;IPR033121;IPR021109;IPR033869;IPR007856;IPR008138;IPR011001;IPR008139;	A0A1B6Q332	4
C5XR18	Uncharacterized protein		Sb03g027920	SORBI_3003G220800	21.4691	21.5401	21.4283	23.6546	22.5829	25.2305	19.6442	21.6518	24.462	24.0574	24.1323	0.00817333	0.483	2.34	2.0876	0.00125537	0.307	3.57	2.90123							0	0	0	regulation of RNA metabolic process [GO:0051252]	nucleoplasm [GO:0005654]; nucleus [GO:0005634]; ribonucleoprotein complex [GO:1990904]	nucleoplasm [GO:0005654]; nucleus [GO:0005634]; ribonucleoprotein complex [GO:1990904]; mRNA binding [GO:0003729]; RNA binding [GO:0003723]; regulation of RNA metabolic process [GO:0051252]	mRNA binding [GO:0003729]; RNA binding [GO:0003723]	GO:0003723; GO:0003729; GO:0005634; GO:0005654; GO:0051252; GO:1990904	0	0	PS50102;	PF00076;	IPR012677;IPR035979;IPR000504;	C5XR18	17
A0A1Z5RKU0	Uncharacterized protein		Sb04g001010	SORBI_3004G009600	14.9385	18.4054	17.3698	18.9433	19.1607	19.6429	17.9811	18.1265	19.6797	19.9181	19.3936	0.0119919	0.57	2.34	1.92111	0.0871486	0.888	1.61	1.05974							0	0	SUBCELLULAR LOCATION: Nucleus {ECO:0000256|ARBA:ARBA00004123}.	ATP-dependent chromatin remodeling [GO:0043044]; organ boundary specification between lateral organs and the meristem [GO:0010199]; positive regulation of cellular response to heat [GO:1900036]; positive regulation of transcription by RNA polymerase II [GO:0045944]; regulation of gene expression, epigenetic [GO:0040029]; regulation of production of miRNAs involved in gene silencing by miRNA [GO:1…	cytosol [GO:0005829]; nucleus [GO:0005634]	cytosol [GO:0005829]; nucleus [GO:0005634]; ATP binding [GO:0005524]; chromatin binding [GO:0003682]; DNA binding [GO:0003677]; DNA-dependent ATPase activity [GO:0008094]; ATP-dependent chromatin remodeling [GO:0043044]; organ boundary specification between lateral organs and the meristem [GO:0010199]; positive regulation of cellular response to heat [GO:1900036]; positive regulation of transcrip…	ATP binding [GO:0005524]; chromatin binding [GO:0003682]; DNA binding [GO:0003677]; DNA-dependent ATPase activity [GO:0008094]	GO:0003677; GO:0003682; GO:0005524; GO:0005634; GO:0005829; GO:0008094; GO:0010199; GO:0040029; GO:0043044; GO:0045944; GO:1900036; GO:1903798	0	0	PS51192;PS51194;PS51666;	PF00271;PF08880;PF00176;	IPR031056;IPR001487;IPR036427;IPR014978;IPR014001;IPR001650;IPR027417;IPR038718;IPR000330;	A0A1Z5RKU0	29
C5YUY7	Uncharacterized protein		Sb09g027360	SORBI_3009G218900	21.8433	22.5126	19.3368	24.1371	23.0514	23.4894	20.6461	18.4235	22.4749	21.025	22.8322	0.0307069	0.741	2.33	1.51276	0.0321034	0.825	2.58	1.49345					1.70694	similar to S-adenosyl-L-methionine: phosphoethanolamine N-methyltransferase	0	0	0	phosphatidylcholine biosynthetic process [GO:0006656]	0	phosphoethanolamine N-methyltransferase activity [GO:0000234]; phosphatidylcholine biosynthetic process [GO:0006656]	phosphoethanolamine N-methyltransferase activity [GO:0000234]	GO:0000234; GO:0006656	0	0	PS51582;	PF08241;PF13847;	IPR025714;IPR013216;IPR025771;IPR029063;	C5YUY7	11
C5YH93	Uncharacterized protein		Sb07g025450	SORBI_3007G184400	17.4185	19.355	18.3072	23.0904	18.0527	20.9344	22.1372	22.5992	20.0017	20.6644	18.4759	0.072209	0.84	2.33	1.14141	0.0680477	0.875	-2.65	1.16719							0	0	0	maturation of LSU-rRNA from tricistronic rRNA transcript (SSU-rRNA, 5.8S rRNA, LSU-rRNA) [GO:0000463]	cytosolic large ribosomal subunit [GO:0022625]; nucleolus [GO:0005730]	cytosolic large ribosomal subunit [GO:0022625]; nucleolus [GO:0005730]; RNA binding [GO:0003723]; structural constituent of ribosome [GO:0003735]; maturation of LSU-rRNA from tricistronic rRNA transcript (SSU-rRNA, 5.8S rRNA, LSU-rRNA) [GO:0000463]	RNA binding [GO:0003723]; structural constituent of ribosome [GO:0003735]	GO:0000463; GO:0003723; GO:0003735; GO:0005730; GO:0022625	0	cd01657;	0	PF00327;PF08079;	IPR036919;IPR023106;IPR016082;IPR012988;IPR039699;IPR005998;IPR035808;	C5YH93	7
A0A1B6QB70	Uncharacterized protein		0	SORBI_3002G141800	18.821	18.2676	18.2078	24.5248	18.7594	19.014	19.0167	18.3624	22.7428	23.8913	22.4588	0.107765	0.872	2.33	0.967523	0.0153914	0.754	4.34	1.81272							0	0	0	0	0	0	0	0	0	0	0	0	0	A0A1B6QB70	2
C5XH54	Potassium transporter		Sb03g045180	SORBI_3003G418100	20.7401	19.6737	19.6211	18.1105	18.9005	16.4382	20.1627	19.3309	18.0197	21.4685	18.4483	0.0449955	0.791	-2.2	1.34683	0.691163	0.953	-0.435	0.160419	down						0	0	SUBCELLULAR LOCATION: Membrane {ECO:0000256|ARBA:ARBA00004141, ECO:0000256|RuleBase:RU321113}; Multi-pass membrane protein {ECO:0000256|ARBA:ARBA00004141, ECO:0000256|RuleBase:RU321113}.	potassium ion transport [GO:0006813]	integral component of membrane [GO:0016021]; membrane [GO:0016020]	integral component of membrane [GO:0016021]; membrane [GO:0016020]; potassium ion transmembrane transporter activity [GO:0015079]; potassium ion transport [GO:0006813]	potassium ion transmembrane transporter activity [GO:0015079]	GO:0006813; GO:0015079; GO:0016020; GO:0016021	0	0	0	PF02705;	IPR003855;	C5XH54	4
C5XX61	Uncharacterized protein		Sb04g025200	SORBI_3004G206300	19.8661	23.9573	17.5777	20.9724	23.8864	23.4832	23.2169	22.7631	21.4938	22.3614	24.4619	0.158791	0.896	2.31	0.799173	0.900198	0.959	-0.218	0.045662							0	0	SUBCELLULAR LOCATION: Nucleus {ECO:0000256|ARBA:ARBA00004123}.	generation of catalytic spliceosome for second transesterification step [GO:0000350]; mRNA 3'-splice site recognition [GO:0000389]	catalytic step 2 spliceosome [GO:0071013]; post-mRNA release spliceosomal complex [GO:0071014]; post-spliceosomal complex [GO:0071020]; Prp19 complex [GO:0000974]	catalytic step 2 spliceosome [GO:0071013]; post-mRNA release spliceosomal complex [GO:0071014]; post-spliceosomal complex [GO:0071020]; Prp19 complex [GO:0000974]; generation of catalytic spliceosome for second transesterification step [GO:0000350]; mRNA 3'-splice site recognition [GO:0000389]	0	GO:0000350; GO:0000389; GO:0000974; GO:0071013; GO:0071014; GO:0071020	0	0	0	PF06246;	IPR029012;IPR009360;IPR037200;	C5XX61	13
A0A1B6Q8I6	PWWP domain-containing protein		Sb03g047540	SORBI_3003G446100	18.5121	20.6505	20.1171	21.4402	22.3279	22.4177	20.1595	21.2753	20.1968	21.8801	19.9345	0.00990428	0.528	2.3	2.00418	0.954251	0.96	-0.047	0.0203374							0	0	0	0	0	0	0	0	0	0	PS50812;	PF00855;	IPR000313;	A0A1B6Q8I6	25
A0A194YMI7	Glucan endo-1,3-beta-D-glucosidase (EC 3.2.1.39)		Sb04g003170	SORBI_3004G036800	18.3614	17.6307	17.6777	19.6966	19.037	21.8344	20.8192	20.6973	18.7895	21.2842	18.7672	0.0230001	0.696	2.3	1.63827	0.255986	0.929	-1.14	0.591783							0	0	0	carbohydrate metabolic process [GO:0005975]	anchored component of plasma membrane [GO:0046658]	anchored component of plasma membrane [GO:0046658]; hydrolase activity, hydrolyzing O-glycosyl compounds [GO:0004553]; carbohydrate metabolic process [GO:0005975]	hydrolase activity, hydrolyzing O-glycosyl compounds [GO:0004553]	GO:0004553; GO:0005975; GO:0046658	0	0	PS00587;	PF00332;PF07983;	IPR000490;IPR017853;IPR012946;	A0A194YMI7	3
C5X8R1	Uncharacterized protein		Sb02g002070	SORBI_3002G022400	18.0405	23.7095	23.4044	23.6064	23.9045	24.557	23.3773	24.0796	24.2056	23.8088	24.2807	0.100979	0.867	2.3	0.995769	0.799498	0.956	0.37	0.0971827							0	0	0	regulation of RNA metabolic process [GO:0051252]	nucleus [GO:0005634]; ribonucleoprotein complex [GO:1990904]	nucleus [GO:0005634]; ribonucleoprotein complex [GO:1990904]; RNA binding [GO:0003723]; regulation of RNA metabolic process [GO:0051252]	RNA binding [GO:0003723]	GO:0003723; GO:0005634; GO:0051252; GO:1990904	0	0	PS50102;	PF00076;	IPR012677;IPR035979;IPR000504;	C5X8R1	3
A0A194YKA3	Uncharacterized protein		Sb10g024400	SORBI_3010G194700	17.295	18.2085	18.932	20.3502	20.2811	20.6603	19.4112	17.6977	19.0347	20.6292	19.6991	0.00473084	0.352	2.29	2.32506	0.107601	0.898	1.23	0.968182							0	0	0	0	nucleus [GO:0005634]	nucleus [GO:0005634]; DNA-binding transcription activator activity, RNA polymerase II-specific [GO:0001228]; RNA polymerase II transcription regulatory region sequence-specific DNA binding [GO:0000977]	DNA-binding transcription activator activity, RNA polymerase II-specific [GO:0001228]; RNA polymerase II transcription regulatory region sequence-specific DNA binding [GO:0000977]	GO:0000977; GO:0001228; GO:0005634	0	0	PS51011;PS01031;	PF01388;PF00011;	IPR002068;IPR001606;IPR036431;IPR008978;	A0A194YKA3	3
C5YFL7	Transcription initiation factor IIE subunit beta		0	SORBI_3006G209500	15.5893	20.3425	19.3891	20.3299	19.4622	22.4134	21.6388	20.6555	20.9078	22.0005	21.4297	0.0831698	0.852	2.29	1.08003	0.826042	0.957	0.299	0.0829979							0	0	SUBCELLULAR LOCATION: Nucleus {ECO:0000256|PIRNR:PIRNR016398}.	transcription initiation from RNA polymerase II promoter [GO:0006367]	transcription factor TFIIE complex [GO:0005673]	transcription factor TFIIE complex [GO:0005673]; DNA binding [GO:0003677]; transcription initiation from RNA polymerase II promoter [GO:0006367]	DNA binding [GO:0003677]	GO:0003677; GO:0005673; GO:0006367	0	0	PS51351;	PF18121;PF02186;	IPR040501;IPR016656;IPR003166;	C5YFL7	14
A0A1B6QCB9	Uncharacterized protein		Sb02g024030	SORBI_3002G193400	19.5709	21.5683	19.9765	17.8127	17.5759	19.1429	21.1657	21.3282	18.1891	19.0993	19.2923	0.00657086	0.431	-2.19	2.18238	0.00765845	0.66	-2.39	2.11586	down						0	0	SUBCELLULAR LOCATION: Nucleus {ECO:0000256|ARBA:ARBA00004123}.	lipid metabolic process [GO:0006629]	0	lipid metabolic process [GO:0006629]	0	GO:0006629	0	0	0	PF18117;PF01764;	IPR029058;IPR041266;IPR002921;	A0A1B6QCB9	9
A0A1Z5RGB0	Peroxidase (EC 1.11.1.7)		Sb06g030940	SORBI_3006G243600	16.2518	17.2155	16.9835	18.9047	20.9398	17.4652	23.9591	23.6674	18.3925	17.3495	18.6141	0.0173078	0.645	2.29	1.76176	0.000103519	0.0364	-5.69	3.98498						similar to H0212B02.16 protein	0	0	SUBCELLULAR LOCATION: Secreted {ECO:0000256|RuleBase:RU362060}.	hydrogen peroxide catabolic process [GO:0042744]; response to oxidative stress [GO:0006979]	extracellular region [GO:0005576]	extracellular region [GO:0005576]; heme binding [GO:0020037]; metal ion binding [GO:0046872]; peroxidase activity [GO:0004601]; hydrogen peroxide catabolic process [GO:0042744]; response to oxidative stress [GO:0006979]	heme binding [GO:0020037]; metal ion binding [GO:0046872]; peroxidase activity [GO:0004601]	GO:0004601; GO:0005576; GO:0006979; GO:0020037; GO:0042744; GO:0046872	0	cd00693;	PS00435;PS00436;PS50873;	PF00141;	IPR002016;IPR010255;IPR000823;IPR019794;IPR019793;IPR033905;	A0A1Z5RGB0	4
C5XGI1	Uncharacterized protein		Sb03g010330	SORBI_3003G122000	19.3571	20.0603	19.1432	23.5557	23.4988	18.3158	22.7759	22.1456	18.5039	21.6418	23.5333	0.172143	0.901	2.27	0.764111	0.48953	0.946	-1.23	0.310221							0	0	SUBCELLULAR LOCATION: Nucleus {ECO:0000256|ARBA:ARBA00004123}.	defense response signaling pathway, resistance gene-dependent [GO:0009870]; defense response to bacterium [GO:0042742]; defense response to fungus [GO:0050832]; mRNA processing [GO:0006397]	catalytic step 2 spliceosome [GO:0071013]; nucleolus [GO:0005730]; Prp19 complex [GO:0000974]	catalytic step 2 spliceosome [GO:0071013]; nucleolus [GO:0005730]; Prp19 complex [GO:0000974]; defense response signaling pathway, resistance gene-dependent [GO:0009870]; defense response to bacterium [GO:0042742]; defense response to fungus [GO:0050832]; mRNA processing [GO:0006397]	0	GO:0000974; GO:0005730; GO:0006397; GO:0009870; GO:0042742; GO:0050832; GO:0071013	0	0	0	PF05700;	IPR008409;	C5XGI1	10
A0A1Z5RF67	Thioredoxin domain-containing protein		Sb06g029490	SORBI_3006G226100	18.1381	25.2847	22.3798	26.5451	22.3841	23.6709	25.9021	24.2885	21.9499	23.6288	25.7961	0.236992	0.917	2.27	0.625266	0.531103	0.948	-1.3	0.274821							0	0	0	0	cytosol [GO:0005829]	cytosol [GO:0005829]; protein disulfide isomerase activity [GO:0003756]	protein disulfide isomerase activity [GO:0003756]	GO:0003756; GO:0005829	0	0	PS51352;	PF00085;	IPR036249;IPR013766;	A0A1Z5RF67	7
C5YNX7	RRM domain-containing protein		Sb08g015580	SORBI_3008G103900	24.76	22.7945	23.2254	26.3782	25.2158	25.9537	25.2911	25.3868	26.3657	26.2417	26.011	0.00222492	0.209	2.26	2.65269	0.183835	0.918	0.867	0.735571							0	0	0	regulation of RNA metabolic process [GO:0051252]	nucleus [GO:0005634]; ribonucleoprotein complex [GO:1990904]	nucleus [GO:0005634]; ribonucleoprotein complex [GO:1990904]; RNA binding [GO:0003723]; regulation of RNA metabolic process [GO:0051252]	RNA binding [GO:0003723]	GO:0003723; GO:0005634; GO:0051252; GO:1990904	0	0	PS50102;	PF00076;	IPR012677;IPR035979;IPR000504;	C5YNX7	4
A0A1B6PQ54	Uncharacterized protein		Sb05g003840	SORBI_3005G046500	22.0327	22.5193	19.2212	22.1791	18.2051	16.8679	24.2928	22.5377	22.5155	22.8745	21.8801	0.136571	0.888	-2.17	0.86464	0.522159	0.947	-0.992	0.282198	down					similar to Protein kinase family protein; putative; expressed	0	0	0	signal transduction [GO:0007165]	cytoplasm [GO:0005737]	cytoplasm [GO:0005737]; ATP binding [GO:0005524]; protein kinase activity [GO:0004672]; signal transduction [GO:0007165]	ATP binding [GO:0005524]; protein kinase activity [GO:0004672]	GO:0004672; GO:0005524; GO:0005737; GO:0007165	0	0	PS51671;PS50011;PS00108;	PF07714;	IPR002912;IPR011009;IPR000719;IPR001245;IPR008271;	A0A1B6PQ54	11
C5Z5Z7	Importin N-terminal domain-containing protein		Sb10g006370	SORBI_3010G072800	20.2183	19.9996	18.1794	21.42	21.1433	22.5715	18.2537	17.0875	20.3566	21.2888	18.4538	0.0238972	0.702	2.25	1.62165	0.0311521	0.823	2.36	1.50651							0	0	0	protein export from nucleus [GO:0006611]	cytoplasm [GO:0005737]; nuclear pore [GO:0005643]	cytoplasm [GO:0005737]; nuclear pore [GO:0005643]; nuclear export signal receptor activity [GO:0005049]; Ran GTPase binding [GO:0008536]; protein export from nucleus [GO:0006611]	nuclear export signal receptor activity [GO:0005049]; Ran GTPase binding [GO:0008536]	GO:0005049; GO:0005643; GO:0005737; GO:0006611; GO:0008536	0	0	0	PF03810;	IPR011989;IPR016024;IPR001494;	C5Z5Z7	3
C5WX30	Thioredoxin domain-containing protein		Sb01g004860	SORBI_3001G052900	19.7184	18.0778	22.6371	22.3816	22.413	22.3805	17.3303	19.6508	23.3178	23.0229	22.7071	0.0555235	0.815	2.25	1.25552	0.00319357	0.502	4.53	2.49572							0	0	0	cell redox homeostasis [GO:0045454]	0	cell redox homeostasis [GO:0045454]	0	GO:0045454	0	0	PS00194;PS51352;	PF00085;	IPR036249;IPR017937;IPR013766;	C5WX30	5
A0A1W0W0K8	Uncharacterized protein		Sb03g040840	SORBI_3003G366700	26.4259	25.9169	26.4892	23.8256	22.7545	25.7965	26.943	27.855	22.7213	24.39	24.3014	0.0205118	0.676	-2.15	1.688	0.00226205	0.431	-3.59	2.6455	Up_D	2.85831			-1.12447	similar to Putative UDP-glucosyltransferase	0	0	0	0	intracellular membrane-bounded organelle [GO:0043231]	intracellular membrane-bounded organelle [GO:0043231]; UDP-glycosyltransferase activity [GO:0008194]	UDP-glycosyltransferase activity [GO:0008194]	GO:0008194; GO:0043231	0	0	0	PF00201;	IPR002213;	A0A1W0W0K8	32
A0A194YSU9	Rho_N domain-containing protein		0	SORBI_3004G338300	22.1246	20.3269	21.1771	22.9877	23.47	23.8953	18.2761	22.665	22.1974	23.2048	22.7016	0.0467412	0.796	2.24	1.3303	0.0707563	0.877	2.23	1.15024							0	0	0	DNA-templated transcription, termination [GO:0006353]	0	DNA-templated transcription, termination [GO:0006353]	0	GO:0006353	0	0	0	PF07498;	IPR011112;IPR036269;	A0A194YSU9	14
A0A1B6Q9K7	DYW_deaminase domain-containing protein		Sb02g005450	SORBI_3002G065200	21.897	20.9567	20.4493	18.5215	19.8055	18.5703	18.5726	18.7659	19.781	18.9192	20.3952	0.00404568	0.315	-2.14	2.39301	0.13575	0.907	1.03	0.867259	down						0	0	0	mRNA modification [GO:0016556]; RNA modification [GO:0009451]	chloroplast [GO:0009507]; intracellular membrane-bounded organelle [GO:0043231]	chloroplast [GO:0009507]; intracellular membrane-bounded organelle [GO:0043231]; endonuclease activity [GO:0004519]; zinc ion binding [GO:0008270]; mRNA modification [GO:0016556]; RNA modification [GO:0009451]	endonuclease activity [GO:0004519]; zinc ion binding [GO:0008270]	GO:0004519; GO:0008270; GO:0009451; GO:0009507; GO:0016556; GO:0043231	0	0	PS51375;	PF14432;PF01535;PF13041;	IPR032867;IPR002885;IPR011990;	A0A1B6Q9K7	8
A0A1B6PQY0	Pectinesterase (EC 3.1.1.11)		Sb05g006610	SORBI_3005G082100	18.6202	17.7207	16.6808	17.6545	20.8879	21.1545	22.2357	21.5065	16.9451	18.6844	21.6628	0.111218	0.874	2.23	0.953825	0.0803332	0.884	-2.77	1.09511							0	PATHWAY: Glycan metabolism; pectin degradation; 2-dehydro-3-deoxy-D-gluconate from pectin: step 1/5. {ECO:0000256|ARBA:ARBA00005184, ECO:0000256|RuleBase:RU000589}.	0	cell wall modification [GO:0042545]; pectin catabolic process [GO:0045490]	0	aspartyl esterase activity [GO:0045330]; pectinesterase activity [GO:0030599]; pectinesterase inhibitor activity [GO:0046910]; cell wall modification [GO:0042545]; pectin catabolic process [GO:0045490]	aspartyl esterase activity [GO:0045330]; pectinesterase activity [GO:0030599]; pectinesterase inhibitor activity [GO:0046910]	GO:0030599; GO:0042545; GO:0045330; GO:0045490; GO:0046910	0	0	PS00503;	PF01095;PF04043;	IPR035513;IPR012334;IPR011050;IPR033131;IPR000070;IPR006501;	A0A1B6PQY0	2
A0A1B6PNG4	Receptor-like serine/threonine-protein kinase (EC 2.7.11.1)		Sb06g029740	SORBI_3006G229300	21.9886	20.9055	22.0455	19.3738	20.3572	18.7851	21.3133	21.5485	15.852	19.102	17.5349	0.0225162	0.692	-2.14	1.6475	0.00139352	0.329	-3.93	2.85589	down				-1.10241	similar to Receptor-like kinase	0	0	0	protein phosphorylation [GO:0006468]; recognition of pollen [GO:0048544]	integral component of membrane [GO:0016021]; plasma membrane [GO:0005886]	integral component of membrane [GO:0016021]; plasma membrane [GO:0005886]; ATP binding [GO:0005524]; protein serine/threonine kinase activity [GO:0004674]; protein phosphorylation [GO:0006468]; recognition of pollen [GO:0048544]	ATP binding [GO:0005524]; protein serine/threonine kinase activity [GO:0004674]	GO:0004674; GO:0005524; GO:0005886; GO:0006468; GO:0016021; GO:0048544	0	cd00028;	PS50927;PS50026;PS50948;PS00107;PS50011;PS00108;	PF01453;PF08276;PF07714;PF00954;	IPR001480;IPR036426;IPR000742;IPR011009;IPR003609;IPR000719;IPR017441;IPR000858;IPR001245;IPR008271;IPR024171;	A0A1B6PNG4	5
A0A1B6PEZ6	Uncharacterized protein		0	SORBI_3007G017400	20.3476	20.4984	20.1451	22.8863	21.5536	23.2023	17.1938	23.2485	21.4268	22.9959	23.2625	0.117703	0.878	2.22	0.929213	0.13688	0.907	2.34	0.863659							0	0	0	0	0	RNA binding [GO:0003723]	RNA binding [GO:0003723]	GO:0003723	0	0	PS50102;	PF00076;	IPR012677;IPR035979;IPR000504;IPR003954;	A0A1B6PEZ6	17
C6JS31	Uncharacterized protein		Sb0019s004610	SORBI_3005G110544SORBI_K019400SORBIDRAFT_0019s004610	22.133	19.6595	20.7753	22.5065	22.9391	23.7511	21.1353	22.4944	23.926	24.0863	21.8712	0.0218868	0.688	2.21	1.65982	0.133065	0.906	1.48	0.875936							0	0	0	0	0	0	0	0	0	0	0	0	0	C6JS31	14
C5YPC0	Plus3 domain-containing protein		Sb08g017010	SORBI_3008G116500	17.6505	16.8869	19.0991	19.9286	18.1249	22.2196	17.8802	19.1187	18.6513	20.7112	19.9003	0.0610292	0.824	2.21	1.21446	0.307038	0.934	1.25	0.512807							0	0	0	negative regulation of flower development [GO:0009910]; positive regulation of transcription, DNA-templated [GO:0045893]	Cdc73/Paf1 complex [GO:0016593]	Cdc73/Paf1 complex [GO:0016593]; DNA binding [GO:0003677]; RNA polymerase II C-terminal domain phosphoserine binding [GO:1990269]; negative regulation of flower development [GO:0009910]; positive regulation of transcription, DNA-templated [GO:0045893]	DNA binding [GO:0003677]; RNA polymerase II C-terminal domain phosphoserine binding [GO:1990269]	GO:0003677; GO:0009910; GO:0016593; GO:0045893; GO:1990269	0	0	PS51360;	PF03126;	IPR004343;IPR036128;	C5YPC0	6
C5XQP2	Peptidase A1 domain-containing protein		0	SORBI_3003G078400	17.2646	17.6196	21.2029	22.9326	21.0872	18.7077	24.218	21.6146	22.2181	19.7091	23.8164	0.174404	0.902	2.21	0.758443	0.56583	0.949	-1	0.247314							0	0	0	protein catabolic process [GO:0030163]; proteolysis [GO:0006508]	0	aspartic-type endopeptidase activity [GO:0004190]; protein catabolic process [GO:0030163]; proteolysis [GO:0006508]	aspartic-type endopeptidase activity [GO:0004190]	GO:0004190; GO:0006508; GO:0030163	0	cd05472;	PS00141;PS51767;	PF14541;PF14543;	IPR001461;IPR001969;IPR033873;IPR033121;IPR021109;IPR032799;IPR032861;	C5XQP2	6
A0A1B6QND3	Macro domain-containing protein		Sb01g036100	SORBI_3001G380500	19.2559	18.6882	17.2016	20.7325	18.5681	22.4785	21.894	21.0165	16.7965	22.8097	22.9047	0.200809	0.909	2.21	0.697217	0.73826	0.955	-0.618	0.131791							0	0	0	0	cytosol [GO:0005829]	cytosol [GO:0005829]	0	GO:0005829	0	0	PS51154;	PF01661;	IPR002589;IPR043472;	A0A1B6QND3	5
A0A1B6PBA3	Chalcone-flavonone isomerase family protein		0	SORBI_3008G030100	18.5445	22.9872	19.9086	23.8959	20.6324	23.5204	21.7026	18.4416	17.5601	24.8755	25.1682	0.316457	0.929	2.2	0.499685	0.316519	0.935	2.46	0.4996							0	0	0	0	0	intramolecular lyase activity [GO:0016872]	intramolecular lyase activity [GO:0016872]	GO:0016872	0	0	0	PF02431;	IPR016087;IPR016088;IPR016089;IPR036298;	A0A1B6PBA3	7
A0A1Z5SAF4	Uncharacterized protein		Sb01g040740	SORBI_3001G433100	24.3458	16.7718	24.9565	23.7561	25.32	23.5572	17.7655	24.8221	23.1084	23.7839	23.6724	0.353011	0.933	2.19	0.452212	0.395428	0.941	2.23	0.402932							0	0	0	0	chloroplast membrane [GO:0031969]; integral component of membrane [GO:0016021]	chloroplast membrane [GO:0031969]; integral component of membrane [GO:0016021]	0	GO:0016021; GO:0031969	0	0	0	PF11833;	IPR021788;	A0A1Z5SAF4	4
C5XN39	RNase III domain-containing protein		Sb03g037610	SORBI_3003G330100	18.4952	17.8717	18.1964	19.9825	20.6094	20.5063	18.6967	19.2337	23.9551	20.0594	21.6104	0.0258178	0.715	2.18	1.58808	0.011006	0.712	2.91	1.95837							0	0	0	pre-miRNA processing [GO:0031054]; primary miRNA processing [GO:0031053]; production of siRNA involved in RNA interference [GO:0030422]; RNA processing [GO:0006396]	nucleus [GO:0005634]	nucleus [GO:0005634]; double-stranded RNA binding [GO:0003725]; ribonuclease III activity [GO:0004525]; pre-miRNA processing [GO:0031054]; primary miRNA processing [GO:0031053]; production of siRNA involved in RNA interference [GO:0030422]; RNA processing [GO:0006396]	double-stranded RNA binding [GO:0003725]; ribonuclease III activity [GO:0004525]	GO:0003725; GO:0004525; GO:0005634; GO:0006396; GO:0030422; GO:0031053; GO:0031054	0	cd00593;	PS50142;	0	IPR000999;IPR036389;	C5XN39	20
C5WS00	Uncharacterized protein		Sb01g000750	SORBI_3001G007400	18.3689	18.2535	17.8901	19.3545	20.9218	20.7505	18.1216	16.7967	20.4818	20.9579	20.4382	0.00232011	0.216	2.17	2.63449	0.000381154	0.134	3.17	3.4189							0	0	0	0	0	RNA binding [GO:0003723]	RNA binding [GO:0003723]	GO:0003723	0	cd12394;	PS50102;	PF00076;	IPR012677;IPR035979;IPR034220;IPR000504;	C5WS00	3
C5Y921	Glycerol kinase (EC 2.7.1.30)		Sb06g030600	SORBI_3006G239800	22.5988	22.5129	22.9071	20.1621	20.2857	21.1871	23.4031	23.6511	22.9465	17.2172	22.6957	0.129911	0.884	-2.13	0.886353	0.104739	0.896	-2.57	0.979891	down					similar to H0821G03.7 protein	0	PATHWAY: Polyol metabolism; glycerol degradation via glycerol kinase pathway; sn-glycerol 3-phosphate from glycerol: step 1/1. {ECO:0000256|ARBA:ARBA00005190}.	0	defense response to bacterium [GO:0042742]; glycerol-3-phosphate biosynthetic process [GO:0046167]; glycerol catabolic process [GO:0019563]; glycerol metabolic process [GO:0006071]; phosphorylation [GO:0016310]; response to karrikin [GO:0080167]; response to microbial phytotoxin [GO:0010188]; response to molecule of bacterial origin [GO:0002237]; triglyceride metabolic process [GO:0006641]	cytosol [GO:0005829]; mitochondrion [GO:0005739]	cytosol [GO:0005829]; mitochondrion [GO:0005739]; glycerol kinase activity [GO:0004370]; phosphotransferase activity, alcohol group as acceptor [GO:0016773]; defense response to bacterium [GO:0042742]; glycerol catabolic process [GO:0019563]; glycerol metabolic process [GO:0006071]; glycerol-3-phosphate biosynthetic process [GO:0046167]; phosphorylation [GO:0016310]; response to karrikin [GO:0080…	glycerol kinase activity [GO:0004370]; phosphotransferase activity, alcohol group as acceptor [GO:0016773]	GO:0002237; GO:0004370; GO:0005739; GO:0005829; GO:0006071; GO:0006641; GO:0010188; GO:0016310; GO:0016773; GO:0019563; GO:0042742; GO:0046167; GO:0080167	0	0	PS00933;	PF02782;PF00370;	IPR043129;IPR000577;IPR018485;IPR018483;IPR018484;IPR005999;	C5Y921	10
C5Z6S1	50S ribosomal protein L35		Sb10g025480	SORBI_3010G208000	26.595	26.287	25.9127	26.1662	27.1328	19.1959	25.4542	25.7512	17.0892	25.4291	25.9005	0.424314	0.939	-2.1	0.372313	0.344777	0.937	-2.8	0.462461	down						0	0	0	translation [GO:0006412]	chloroplast [GO:0009507]; cytosolic large ribosomal subunit [GO:0022625]; large ribosomal subunit [GO:0015934]	chloroplast [GO:0009507]; cytosolic large ribosomal subunit [GO:0022625]; large ribosomal subunit [GO:0015934]; structural constituent of ribosome [GO:0003735]; translation [GO:0006412]	structural constituent of ribosome [GO:0003735]	GO:0003735; GO:0006412; GO:0009507; GO:0015934; GO:0022625	0	0	PS00936;	PF01632;	IPR021137;IPR018265;IPR001706;IPR037229;	C5Z6S1	2
C5Y3V7	CBFD_NFYB_HMF domain-containing protein		Sb05g020860	SORBI_3005G143400	21.807	21.9238	21.9294	24.1697	24.037	23.898	22.0479	24.2388	22.6038	23.3294	23.0677	0.00262669	0.236	2.15	2.58059	0.813862	0.957	-0.143	0.0894491							0	0	0	regulation of transcription, DNA-templated [GO:0006355]	nucleus [GO:0005634]	nucleus [GO:0005634]; protein heterodimerization activity [GO:0046982]; RNA polymerase II cis-regulatory region sequence-specific DNA binding [GO:0000978]; transcription coregulator activity [GO:0003712]; regulation of transcription, DNA-templated [GO:0006355]	protein heterodimerization activity [GO:0046982]; RNA polymerase II cis-regulatory region sequence-specific DNA binding [GO:0000978]; transcription coregulator activity [GO:0003712]	GO:0000978; GO:0003712; GO:0005634; GO:0006355; GO:0046982	0	0	0	PF00808;	IPR003958;IPR009072;	C5Y3V7	5
C5X3W3	Uncharacterized protein		Sb02g028280	SORBI_3002G246400	20.4536	19.2925	21.4158	22.612	21.9263	23.0854	21.1995	22.1849	19.1009	18.9966	23.1081	0.0710643	0.839	2.15	1.14835	0.302478	0.934	-1.29	0.519306							0	0	SUBCELLULAR LOCATION: Secreted, cell wall {ECO:0000256|ARBA:ARBA00004191}.	carbohydrate metabolic process [GO:0005975]; cell wall organization [GO:0071555]	extracellular region [GO:0005576]; vacuolar membrane [GO:0005774]	extracellular region [GO:0005576]; vacuolar membrane [GO:0005774]; polygalacturonase activity [GO:0004650]; carbohydrate metabolic process [GO:0005975]; cell wall organization [GO:0071555]	polygalacturonase activity [GO:0004650]	GO:0004650; GO:0005576; GO:0005774; GO:0005975; GO:0071555	0	0	0	PF00295;	IPR000743;IPR006626;IPR012334;IPR011050;	C5X3W3	14
Q5NKT1	Putative magnesium-protoporphyrin IX methyltransferase		Sb10g002100	SORBI_3010G022100	24.8194	24.348	25.2805	24.7144	20.8178	22.7038	23.7857	23.9531	23.8947	23.2437	23.2882	0.0324593	0.749	-2.07	1.48866	0.678949	0.953	-0.394	0.168163	down						0	0	0	chlorophyll biosynthetic process [GO:0015995]; methylation [GO:0032259]	0	magnesium protoporphyrin IX methyltransferase activity [GO:0046406]; methyltransferase activity [GO:0008168]; chlorophyll biosynthetic process [GO:0015995]; methylation [GO:0032259]	magnesium protoporphyrin IX methyltransferase activity [GO:0046406]; methyltransferase activity [GO:0008168]	GO:0008168; GO:0015995; GO:0032259; GO:0046406	0	0	PS51556;	PF07109;	IPR010251;IPR010940;IPR029063;	Q5NKT1	14
C5XN52	Uncharacterized protein		Sb03g037720	SORBI_3003G331700	24.4508	25.0877	24.657	25.3549	23.9703	18.6842	27.6976	28.2017	26.1079	27.1479	26.6686	0.170226	0.9	-2.06	0.768975	0.420109	0.942	-1.31	0.376638	Up_D				5.64754	similar to Permatin precursor	0	0	0	defense response [GO:0006952]	extracellular region [GO:0005576]	extracellular region [GO:0005576]; defense response [GO:0006952]	0	GO:0005576; GO:0006952	0	0	PS00316;PS51367;	PF00314;	IPR037176;IPR001938;IPR017949;	C5XN52	12
C5WQP1	CS domain-containing protein		Sb01g027930	SORBI_3001G284200	23.8932	26.6672	23.147	27.1812	21.8897	18.4956	24.6082	23.0468	21.3833	18.8499	23.7447	0.347018	0.932	-2.05	0.459648	0.306244	0.934	-2.5	0.513932	down						0	0	0	phosphorylation [GO:0016310]	chloroplast [GO:0009507]	chloroplast [GO:0009507]; phosphorylation [GO:0016310]	0	GO:0009507; GO:0016310	0	0	PS51203;	PF01202;	IPR007052;IPR008978;IPR031322;	C5WQP1	10
C5XYI3	Protein kinase domain-containing protein		Sb04g008110	SORBI_3004G099700	25.743	25.6947	25.2041	23.8674	23.5896	23.0671	24.4129	24.6597	20.9299	19.9691	23.0634	0.0160369	0.63	-2.04	1.79488	0.00234767	0.438	-3.22	2.62936	down					similar to Putative uncharacterized protein	0	0	0	0	integral component of membrane [GO:0016021]; plasma membrane [GO:0005886]	integral component of membrane [GO:0016021]; plasma membrane [GO:0005886]; ATP binding [GO:0005524]; protein serine/threonine kinase activity [GO:0004674]	ATP binding [GO:0005524]; protein serine/threonine kinase activity [GO:0004674]	GO:0004674; GO:0005524; GO:0005886; GO:0016021	0	0	PS00107;PS50011;PS00108;	PF13855;PF08263;PF00069;	IPR011009;IPR001611;IPR003591;IPR032675;IPR013210;IPR000719;IPR017441;IPR008271;	C5XYI3	17
A0A1B6QKD1	Uncharacterized protein		Sb01g019610	SORBI_3001G222900	24.0928	25.3485	24.0331	26.483	26.3057	27.046	24.0339	20.1728	25.8369	26.4603	26.716	0.0359063	0.763	2.12	1.44483	0.00164294	0.363	4.23	2.78438							0	0	0	regulation of RNA metabolic process [GO:0051252]	nucleus [GO:0005634]; ribonucleoprotein complex [GO:1990904]	nucleus [GO:0005634]; ribonucleoprotein complex [GO:1990904]; RNA binding [GO:0003723]; regulation of RNA metabolic process [GO:0051252]	RNA binding [GO:0003723]	GO:0003723; GO:0005634; GO:0051252; GO:1990904	0	cd12327;	PS50102;	PF00076;	IPR034131;IPR012677;IPR035979;IPR000504;	A0A1B6QKD1	14
C6JSA3	RF_PROK_I domain-containing protein		Sb0186s002020	SORBI_3001G436400SORBI_K017700SORBIDRAFT_0186s002020	19.3566	17.0305	21.0971	18.7525	22.1578	22.9231	17.1876	21.6928	22.649	21.4424	23.0222	0.187503	0.905	2.12	0.726992	0.110786	0.899	2.93	0.955517							0	0	0	0	0	translation release factor activity [GO:0003747]	translation release factor activity [GO:0003747]	GO:0003747	0	0	PS00745;	PF00472;	IPR000352;	C6JSA3	6
C5Z425	Uncharacterized protein		0	SORBI_3010G159100	20.7581	18.012	20.5066	21.5483	21.1681	22.8977	21.2337	17.3293	20.5544	21.5961	22.2391	0.0829813	0.852	2.11	1.08102	0.105307	0.897	2.18	0.977541							0	0	0	0	0	0	0	0	0	0	0	PF04398;	IPR036758;IPR007493;	C5Z425	2
C5YZG9	Uncharacterized protein		Sb09g002580	SORBI_3009G030900	25.0366	23.4673	25.5256	25.0802	28.6436	26.6061	23.1096	23.0536	25.0884	27.7988	25.9223	0.0624378	0.826	2.1	1.20455	0.0177764	0.77	3.19	1.75016							0	0	0	0	0	0	0	0	0	0	0	0	IPR036410;	C5YZG9	4
A0A1Z5R3U6	PORR domain-containing protein		Sb09g029040	SORBI_3009G238100	20.2294	18.1831	18.4925	18.9416	21.6213	22.6523	20.8734	20.2308	22.6443	21.1475	17.7399	0.140611	0.889	2.1	0.85198	0.977923	0.961	-0.0415	0.00969514							0	0	0	Group II intron splicing [GO:0000373]; photosynthesis [GO:0015979]	chloroplast [GO:0009507]	chloroplast [GO:0009507]; RNA binding [GO:0003723]; Group II intron splicing [GO:0000373]; photosynthesis [GO:0015979]	RNA binding [GO:0003723]	GO:0000373; GO:0003723; GO:0009507; GO:0015979	0	0	0	PF11955;	IPR021099;IPR040293;	A0A1Z5R3U6	18
A0A1B6Q8K5	Uncharacterized protein		Sb02g000640	SORBI_3002G004800	15.8342	19.1923	16.9058	19.3633	19.0443	19.785	16.8315	18.3815	18.2187	19.3327	17.9399	0.0323988	0.749	2.09	1.48947	0.361793	0.938	0.891	0.441539							0	0	0	0	cytoplasm [GO:0005737]	cytoplasm [GO:0005737]; protein kinase binding [GO:0019901]	protein kinase binding [GO:0019901]	GO:0005737; GO:0019901	0	0	PS51450;	PF12799;PF13855;	IPR001611;IPR025875;IPR003591;IPR032675;	A0A1B6Q8K5	2
C5YD62	Glycerol-3-phosphate dehydrogenase (EC 1.1.5.3)		Sb06g003053	SORBI_3006G029700	19.6788	16.3973	18.9605	18.5402	20.7487	22.0102	19.2463	22.3139	22.5928	23.1939	23.1159	0.0999395	0.867	2.09	1.00026	0.119926	0.902	2.19	0.921085							0	0	0	glycerol-3-phosphate metabolic process [GO:0006072]; glycerol catabolic process [GO:0019563]; glycerophosphate shuttle [GO:0006127]	glycerol-3-phosphate dehydrogenase complex [GO:0009331]; mitochondrion [GO:0005739]	glycerol-3-phosphate dehydrogenase complex [GO:0009331]; mitochondrion [GO:0005739]; sn-glycerol-3-phosphate:ubiquinone-8 oxidoreductase activity [GO:0052591]; glycerol catabolic process [GO:0019563]; glycerol-3-phosphate metabolic process [GO:0006072]; glycerophosphate shuttle [GO:0006127]	sn-glycerol-3-phosphate:ubiquinone-8 oxidoreductase activity [GO:0052591]	GO:0005739; GO:0006072; GO:0006127; GO:0009331; GO:0019563; GO:0052591	0	0	PS00977;	PF01266;PF16901;	IPR031656;IPR038299;IPR006076;IPR036188;IPR000447;	C5YD62	11
A0A1B6PKH7	Uncharacterized protein		Sb06g014890	SORBI_3006G060800	25.1438	25.8372	25.4084	24.1952	23.4643	22.6848	25.4433	24.9099	20.2657	22.067	24.4334	0.0522087	0.808	-2.02	1.28226	0.0174486	0.768	-2.92	1.75824	down				-1.08781	similar to OSIGBa0113L04.7 protein	0	0	0	0	0	0	0	0	0	0	0	0	0	A0A1B6PKH7	3
C5X110	PCI domain-containing protein		Sb01g049510	SORBI_3001G532100	19.3537	22.2557	19.3796	21.9461	22.3615	22.9319	22.3035	22.5143	22.2065	22.4651	22.3374	0.0175045	0.647	2.08	1.75685	0.930342	0.96	-0.0726	0.0313573							0	0	0	embryo development ending in seed dormancy [GO:0009793]; hyperosmotic response [GO:0006972]; protein deneddylation [GO:0000338]; response to absence of light [GO:0009646]; response to salt stress [GO:0009651]	COP9 signalosome [GO:0008180]; cytosol [GO:0005829]	COP9 signalosome [GO:0008180]; cytosol [GO:0005829]; embryo development ending in seed dormancy [GO:0009793]; hyperosmotic response [GO:0006972]; protein deneddylation [GO:0000338]; response to absence of light [GO:0009646]; response to salt stress [GO:0009651]	0	GO:0000338; GO:0005829; GO:0006972; GO:0008180; GO:0009646; GO:0009651; GO:0009793	0	0	PS50250;	PF01399;PF10602;	IPR000717;IPR019585;IPR036390;	C5X110	9
C5Y1A7	Uncharacterized protein		Sb04g032100	SORBI_3004G285000	19.1584	17.3207	17.277	19.829	18.9036	21.242	17.9518	17.081	19.5714	19.7117	19.2373	0.0149335	0.616	2.07	1.82584	0.0300016	0.82	1.99	1.52286							0	0	0	embryo development ending in seed dormancy [GO:0009793]; mRNA methylation [GO:0080009]; RNA methylation [GO:0001510]	chloroplast [GO:0009507]; nuclear speck [GO:0016607]; nucleus [GO:0005634]; RNA N6-methyladenosine methyltransferase complex [GO:0036396]	chloroplast [GO:0009507]; nuclear speck [GO:0016607]; nucleus [GO:0005634]; RNA N6-methyladenosine methyltransferase complex [GO:0036396]; methyltransferase activity [GO:0008168]; embryo development ending in seed dormancy [GO:0009793]; mRNA methylation [GO:0080009]; RNA methylation [GO:0001510]	methyltransferase activity [GO:0008168]	GO:0001510; GO:0005634; GO:0008168; GO:0009507; GO:0009793; GO:0016607; GO:0036396; GO:0080009	0	0	PS51143;	PF05063;	IPR007757;IPR029063;	C5Y1A7	7
C5YNW4	Uncharacterized protein		Sb08g015480	SORBI_3008G102600	20.5689	17.8338	18.8547	19.7318	23.7765	19.9523	22.1459	23.978	24.4709	22.2846	22.9618	0.113353	0.875	2.07	0.945569	0.896316	0.959	0.177	0.0475389							0	0	0	0	integral component of membrane [GO:0016021]	integral component of membrane [GO:0016021]	0	GO:0016021	0	0	0	0	0	C5YNW4	6
C5WQK3	ABC1 domain-containing protein		Sb01g027550	SORBI_3001G280100	22.6074	17.1475	20.3986	19.2267	18.0736	16.789	20.2475	21.7152	21.1906	20.9335	20.3524	0.13017	0.885	-2.02	0.88549	0.911295	0.959	-0.156	0.0403411	Up_D						0	0	0	cellular response to oxidative stress [GO:0034599]; iron ion homeostasis [GO:0055072]; membrane lipid biosynthetic process [GO:0046467]; regulation of response to reactive oxygen species [GO:1901031]	chloroplast [GO:0009507]; integral component of membrane [GO:0016021]	chloroplast [GO:0009507]; integral component of membrane [GO:0016021]; protein kinase activity [GO:0004672]; cellular response to oxidative stress [GO:0034599]; iron ion homeostasis [GO:0055072]; membrane lipid biosynthetic process [GO:0046467]; regulation of response to reactive oxygen species [GO:1901031]	protein kinase activity [GO:0004672]	GO:0004672; GO:0009507; GO:0016021; GO:0034599; GO:0046467; GO:0055072; GO:1901031	0	0	0	PF03109;	IPR011009;IPR004147;	C5WQK3	18
C5X5L7	Alpha-galactosidase (EC 3.2.1.22) (Melibiase)		Sb02g042960	SORBI_3002G417800	21.0332	20.7405	21.5372	23.0943	22.1246	24.2637	24.7658	24.6766	24.3018	24.7279	24.9348	0.00374063	0.297	2.06	2.42705	0.914215	0.959	-0.0663	0.0389517							0	0	0	carbohydrate metabolic process [GO:0005975]	plant-type cell wall [GO:0009505]	plant-type cell wall [GO:0009505]; raffinose alpha-galactosidase activity [GO:0052692]; carbohydrate metabolic process [GO:0005975]	raffinose alpha-galactosidase activity [GO:0052692]	GO:0005975; GO:0009505; GO:0052692	0	cd14792;	0	PF16499;PF17801;	IPR013785;IPR002241;IPR013780;IPR017853;IPR041233;	C5X5L7	9
A0A1Z5RD07	Uncharacterized protein		Sb06g017290	SORBI_3006G087100	19.014	21.2987	21.3366	21.8104	22.5956	23.4308	19.3838	17.2004	23.626	23.5043	22.7779	0.0283765	0.73	2.06	1.54704	0.000284362	0.103	5.01	3.54613							0	0	0	regulation of alternative mRNA splicing, via spliceosome [GO:0000381]	cytoplasm [GO:0005737]; nucleoplasm [GO:0005654]; nucleus [GO:0005634]	cytoplasm [GO:0005737]; nucleoplasm [GO:0005654]; nucleus [GO:0005634]; metal ion binding [GO:0046872]; RNA binding [GO:0003723]; regulation of alternative mRNA splicing, via spliceosome [GO:0000381]	metal ion binding [GO:0046872]; RNA binding [GO:0003723]	GO:0000381; GO:0003723; GO:0005634; GO:0005654; GO:0005737; GO:0046872	0	0	PS50103;	0	IPR000571;	A0A1Z5RD07	2
C5XZL1	Uncharacterized protein		Sb04g009930	SORBI_3004G119100	20.1102	16.664	22.0402	20.2164	22.7102	22.0603	18.6312	17.5119	23.391	23.5859	21.829	0.133416	0.886	2.06	0.874794	0.00663538	0.637	4.86	2.17813							0	0	0	regulation of lipid metabolic process [GO:0019216]	mitochondrion [GO:0005739]	mitochondrion [GO:0005739]; regulation of lipid metabolic process [GO:0019216]	0	GO:0005739; GO:0019216	0	0	0	PF07047;	IPR010754;	C5XZL1	9
C5XDI8	RRM domain-containing protein		Sb02g007020	SORBI_3002G083900	23.4789	23.8276	23.4954	25.6084	24.8237	26.5257	24.2316	26.0757	24.6329	25.6488	25.1404	0.00687226	0.442	2.05	2.1629	0.984863	0.961	-0.0129	0.00662423							0	0	0	0	0	RNA binding [GO:0003723]	RNA binding [GO:0003723]	GO:0003723	0	0	PS50102;	PF13865;PF00076;	IPR025715;IPR012677;IPR035979;IPR000504;	C5XDI8	11
C5WSW0	SAM domain-containing protein		Sb01g001150	SORBI_3001G011800	19.054	22.774	21.6269	22.6064	22.8083	24.1833	21.199	21.1315	23.4027	22.9991	22.9875	0.0380306	0.771	2.05	1.41987	0.0670074	0.874	1.96	1.17388							0	0	0	0	0	0	0	0	0	0	PS50105;	PF00536;	IPR001660;IPR013761;	C5WSW0	10
C5YTU1	Glutathione transferase (EC 2.5.1.18)		Sb08g007310	SORBI_3008G079400	21.7862	22.3472	21.6849	23.7195	24.1951	24.0631	17.4897	18.9305	18.2724	21.9213	21.7509	0.0457423	0.793	2.05	1.33968	0.0360635	0.834	2.44	1.44293						similar to Glutathione-S-transferase 19E50	0	0	0	glutathione metabolic process [GO:0006749]	cytoplasm [GO:0005737]	cytoplasm [GO:0005737]; glutathione binding [GO:0043295]; glutathione transferase activity [GO:0004364]; glutathione metabolic process [GO:0006749]	glutathione binding [GO:0043295]; glutathione transferase activity [GO:0004364]	GO:0004364; GO:0005737; GO:0006749; GO:0043295	0	cd03187;	PS50405;PS50404;	PF00043;PF02798;	IPR010987;IPR036282;IPR040079;IPR004045;IPR004046;IPR034347;IPR036249;	C5YTU1	5
A0A1B6QK16	Uncharacterized protein		Sb01g018300	SORBI_3001G207000	20.5088	20.5056	20.776	23.554	21.5306	22.8703	18.1994	20.8432	19.6215	22.4571	22.9948	0.0645535	0.83	2.05	1.19008	0.0780706	0.882	2.17	1.10751							0	0	0	regulation of gene expression [GO:0010468]	cytoplasm [GO:0005737]; nucleus [GO:0005634]	cytoplasm [GO:0005737]; nucleus [GO:0005634]; mRNA binding [GO:0003729]; regulation of gene expression [GO:0010468]	mRNA binding [GO:0003729]	GO:0003729; GO:0005634; GO:0005737; GO:0010468	0	0	0	PF00013;	IPR004087;IPR004088;IPR036612;	A0A1B6QK16	35
A0A194YRE3	DCD domain-containing protein		0	SORBI_3004G237700	17.8367	19.1653	16.5543	21.7603	18.591	19.3695	18.0684	20.6996	19.2766	22.1148	21.9369	0.107419	0.872	2.05	0.968921	0.212672	0.923	1.73	0.672289							0	0	0	0	0	0	0	0	0	0	PS51222;	PF10539;	IPR013989;	A0A194YRE3	10
C5XBV0	Methylmalonate-semialdehyde dehydrogenase (CoA acylating) (EC 1.2.1.27)		Sb02g005200	SORBI_3002G062500	21.9525	22.5289	21.6814	21.6077	17.5377	20.9985	23.805	22.3359	18.6236	22.5333	23.3594	0.167604	0.899	-2.01	0.775717	0.322764	0.935	-1.56	0.491115	down						0	0	0	response to oxidative stress [GO:0006979]; thymine catabolic process [GO:0006210]; valine catabolic process [GO:0006574]; valine metabolic process [GO:0006573]	mitochondrion [GO:0005739]	mitochondrion [GO:0005739]; copper ion binding [GO:0005507]; malonate-semialdehyde dehydrogenase (acetylating) activity [GO:0018478]; methylmalonate-semialdehyde dehydrogenase (acylating) activity [GO:0004491]; response to oxidative stress [GO:0006979]; thymine catabolic process [GO:0006210]; valine catabolic process [GO:0006574]; valine metabolic process [GO:0006573]	copper ion binding [GO:0005507]; malonate-semialdehyde dehydrogenase (acetylating) activity [GO:0018478]; methylmalonate-semialdehyde dehydrogenase (acylating) activity [GO:0004491]	GO:0004491; GO:0005507; GO:0005739; GO:0006210; GO:0006573; GO:0006574; GO:0006979; GO:0018478	0	cd07085;	PS00070;	PF00171;	IPR016161;IPR016163;IPR016160;IPR016162;IPR015590;IPR010061;	C5XBV0	7
A0A1Z5S7T2	Alpha-mannosidase (EC 3.2.1.-)		Sb01g026405	SORBI_3001G269000	26.7426	27.2126	27.1521	25.5431	24.7669	24.8217	27.772	27.5498	26.1826	25.1623	26.1182	0.00083381	0.0862	-1.99	3.07893	0.00290289	0.483	-1.84	2.53717	down				-1.02973	similar to Glycosyl hydrolase family 38 protein; putative; expressed	0	0	0	mannose metabolic process [GO:0006013]; protein deglycosylation [GO:0006517]	0	alpha-mannosidase activity [GO:0004559]; carbohydrate binding [GO:0030246]; metal ion binding [GO:0046872]; mannose metabolic process [GO:0006013]; protein deglycosylation [GO:0006517]	alpha-mannosidase activity [GO:0004559]; carbohydrate binding [GO:0030246]; metal ion binding [GO:0046872]	GO:0004559; GO:0006013; GO:0006517; GO:0030246; GO:0046872	0	0	0	PF09261;PF17677;PF07748;PF01074;	IPR011013;IPR041147;IPR011330;IPR011682;IPR015341;IPR037094;IPR000602;IPR027291;IPR028995;IPR013780;	A0A1Z5S7T2	34
C5XND6	NADH-cytochrome b5 reductase (EC 1.6.2.2)		Sb03g004270	SORBI_3003G049200	23.9733	22.0114	23.6356	25.2112	24.6835	25.8154	23.5553	23.4729	24.7998	25.026	25.1888	0.00432572	0.331	2.03	2.36394	0.0353203	0.832	1.49	1.45198							0	0	0	0	Golgi apparatus [GO:0005794]; mitochondrion [GO:0005739]; plant-type cell wall [GO:0009505]	Golgi apparatus [GO:0005794]; mitochondrion [GO:0005739]; plant-type cell wall [GO:0009505]; copper ion binding [GO:0005507]; cytochrome-b5 reductase activity, acting on NAD(P)H [GO:0004128]; oxidoreductase activity [GO:0016491]	copper ion binding [GO:0005507]; cytochrome-b5 reductase activity, acting on NAD(P)H [GO:0004128]; oxidoreductase activity [GO:0016491]	GO:0004128; GO:0005507; GO:0005739; GO:0005794; GO:0009505; GO:0016491	0	0	PS51384;	PF00970;PF00175;	IPR001834;IPR008333;IPR017927;IPR001709;IPR039261;IPR001433;IPR017938;	C5XND6	13
C5Y9Z9	Uncharacterized protein		Sb06g032000	SORBI_3006G256500	20.9158	19.3388	21.0689	22.3227	22.3224	22.7811	19.1336	20.6454	22.0415	22.7451	22.5679	0.00582829	0.402	2.03	2.23446	0.00287732	0.481	2.56	2.54101							0	0	0	regulation of gene expression [GO:0010468]	cytoplasm [GO:0005737]; nucleus [GO:0005634]	cytoplasm [GO:0005737]; nucleus [GO:0005634]; metal ion binding [GO:0046872]; mRNA binding [GO:0003729]; regulation of gene expression [GO:0010468]	metal ion binding [GO:0046872]; mRNA binding [GO:0003729]	GO:0003729; GO:0005634; GO:0005737; GO:0010468; GO:0046872	0	0	PS50103;	PF00013;PF00642;	IPR004087;IPR004088;IPR036612;IPR000571;IPR036855;	C5Y9Z9	5
C5WX16	Adenosinetriphosphatase (EC 3.6.1.3)		Sb01g004740	SORBI_3001G051600	23.8244	24.1454	24.303	22.9035	20.3565	23.0353	24.4367	24.9097	22.9146	23.0694	21.9779	0.0175084	0.647	-1.99	1.75675	0.0274046	0.812	-2.02	1.56218	Up_D						0	0	0	0	integral component of membrane [GO:0016021]	integral component of membrane [GO:0016021]; ATP binding [GO:0005524]	ATP binding [GO:0005524]	GO:0005524; GO:0016021	0	0	PS00674;	PF00004;PF14363;	IPR003593;IPR025753;IPR003959;IPR003960;IPR027417;	C5WX16	22
C5WUX5	zf-Tim10_DDP domain-containing protein		Sb01g002840	SORBI_3001G030300	23.1834	18.5954	23.9708	24.4977	23.4355	23.9127	23.5359	24.1528	22.9359	24.4018	23.3531	0.122218	0.881	2.03	0.912863	0.838117	0.957	-0.281	0.0766954							0	0	0	protein insertion into mitochondrial inner membrane [GO:0045039]	mitochondrial inner membrane [GO:0005743]	mitochondrial inner membrane [GO:0005743]; metal ion binding [GO:0046872]; protein insertion into mitochondrial inner membrane [GO:0045039]	metal ion binding [GO:0046872]	GO:0005743; GO:0045039; GO:0046872	0	0	0	PF02953;	IPR004217;IPR035427;	C5WUX5	5
C5YQM2	WD_REPEATS_REGION domain-containing protein		Sb08g001420	SORBI_3008G016100	19.6687	20.9577	20.2878	21.4094	22.8518	22.705	20.9689	22.6092	22.7617	22.1391	21.6918	0.00872051	0.498	2.02	2.05946	0.563437	0.949	0.408	0.249154							0	0	0	0	nucleus [GO:0005634]	nucleus [GO:0005634]	0	GO:0005634	0	0	PS50082;PS50294;	PF12265;PF00400;	IPR022052;IPR015943;IPR001680;IPR017986;IPR036322;	C5YQM2	10
A0A1W0VYH4	Aldo_ket_red domain-containing protein		Sb03g028060	SORBI_3003G222300	26.6691	27.4965	27.2583	25.8437	24.2715	25.3794	28.0797	26.4507	24.5707	25.3594	25.9864	0.00966304	0.522	-1.98	2.01489	0.0176669	0.769	-1.96	1.75284	down					similar to Putative uncharacterized protein	0	0	0	0	0	0	0	0	0	cd06660;	0	PF00248;	IPR023210;IPR036812;	A0A1W0VYH4	15
C5Z1J6	Peroxidase (EC 1.11.1.7)		Sb10g011530	SORBI_3010G128700	24.0691	24.2804	23.8877	23.8706	24.123	18.3487	22.2955	24.9916	22.1555	17.9182	23.3998	0.28956	0.925	-1.96	0.538262	0.234692	0.926	-2.49	0.629502	Up_D					similar to Os06g0490400 protein	0	0	SUBCELLULAR LOCATION: Secreted {ECO:0000256|RuleBase:RU362060}.	hydrogen peroxide catabolic process [GO:0042744]; response to oxidative stress [GO:0006979]	extracellular region [GO:0005576]; plant-type cell wall [GO:0009505]; plasmodesma [GO:0009506]	extracellular region [GO:0005576]; plant-type cell wall [GO:0009505]; plasmodesma [GO:0009506]; heme binding [GO:0020037]; metal ion binding [GO:0046872]; peroxidase activity [GO:0004601]; hydrogen peroxide catabolic process [GO:0042744]; response to oxidative stress [GO:0006979]	heme binding [GO:0020037]; metal ion binding [GO:0046872]; peroxidase activity [GO:0004601]	GO:0004601; GO:0005576; GO:0006979; GO:0009505; GO:0009506; GO:0020037; GO:0042744; GO:0046872	0	cd00693;	PS00435;PS00436;PS50873;	PF00141;	IPR002016;IPR010255;IPR000823;IPR019794;IPR019793;IPR033905;	C5Z1J6	14
C5WR88	WD_REPEATS_REGION domain-containing protein		Sb01g013730	SORBI_3001G157600	20.8875	22.0597	17.7995	21.185	23.2798	22.2856	20.3575	21.6405	23.0337	22.3336	21.6141	0.0836559	0.853	2	1.0775	0.278895	0.931	1.33	0.554559							0	0	SUBCELLULAR LOCATION: Nucleus {ECO:0000256|ARBA:ARBA00004123}.	0	nucleus [GO:0005634]	nucleus [GO:0005634]	0	GO:0005634	0	0	PS00678;PS50082;PS50294;	PF12265;PF00400;	IPR020472;IPR022052;IPR015943;IPR001680;IPR019775;IPR017986;IPR036322;	C5WR88	16
A0A1B6QD92	ATP phosphoribosyltransferase (EC 2.4.2.17)		Sb02g028140	SORBI_3002G244500	19.5926	17.609	17.1619	21.2047	20.292	18.857	22.2091	19.4186	18.373	17.4081	20.9998	0.112683	0.875	2	0.94814	0.171811	0.916	-1.89	0.764949							0	PATHWAY: Amino-acid biosynthesis; L-histidine biosynthesis; L-histidine from 5-phospho-alpha-D-ribose 1-diphosphate: step 1/9. {ECO:0000256|ARBA:ARBA00004667}.	0	histidine biosynthetic process [GO:0000105]	cytoplasm [GO:0005737]	cytoplasm [GO:0005737]; ATP phosphoribosyltransferase activity [GO:0003879]; magnesium ion binding [GO:0000287]; histidine biosynthetic process [GO:0000105]	ATP phosphoribosyltransferase activity [GO:0003879]; magnesium ion binding [GO:0000287]	GO:0000105; GO:0000287; GO:0003879; GO:0005737	0	0	PS01316;	PF01634;PF08029;	IPR013820;IPR018198;IPR001348;IPR020621;IPR013115;IPR011322;IPR015867;	A0A1B6QD92	8
C5XHF8	Uncharacterized protein		Sb03g031810	SORBI_3003G264700	22.3606	23.1779	22.955	20.2206	22.5416	19.9176	20.7117	16.8444	21.7219	22.5175	21.6033	0.0805086	0.849	-1.94	1.09416	0.0179349	0.771	3.17	1.7463	down						0	0	0	chloroplast accumulation movement [GO:0009904]; chloroplast avoidance movement [GO:0009903]	cytosol [GO:0005829]	cytosol [GO:0005829]; chloroplast accumulation movement [GO:0009904]; chloroplast avoidance movement [GO:0009903]	0	GO:0005829; GO:0009903; GO:0009904	0	0	0	PF05701;	IPR008545;	C5XHF8	19
C5WZX9	Uncharacterized protein		Sb01g048480	SORBI_3001G519900	19.4831	16.2451	17.7005	20.1749	19.8331	19.3943	19.8173	18.685	17.7906	17.2616	19.5982	0.0455228	0.793	1.99	1.34177	0.310662	0.934	-1.03	0.507713							0	0	0	rRNA catabolic process [GO:0016075]	cytoplasmic exosome (RNase complex) [GO:0000177]; exosome (RNase complex) [GO:0000178]; nuclear exosome (RNase complex) [GO:0000176]	cytoplasmic exosome (RNase complex) [GO:0000177]; exosome (RNase complex) [GO:0000178]; nuclear exosome (RNase complex) [GO:0000176]; 3'-5'-exoribonuclease activity [GO:0000175]; endonuclease activity [GO:0004519]; RNA binding [GO:0003723]; rRNA catabolic process [GO:0016075]	3'-5'-exoribonuclease activity [GO:0000175]; endonuclease activity [GO:0004519]; RNA binding [GO:0003723]	GO:0000175; GO:0000176; GO:0000177; GO:0000178; GO:0003723; GO:0004519; GO:0016075	0	0	PS01175;	PF17849;PF13638;PF00773;PF17216;PF17215;	IPR041505;IPR012340;IPR029060;IPR002716;IPR001900;IPR022966;IPR033771;IPR033770;	C5WZX9	7
C5YUM3	Serine/threonine-protein phosphatase 5 (EC 3.1.3.16)		Sb09g006380	SORBI_3009G075800	17.4177	18.3952	20.5769	21.0683	20.8221	20.4552	17.5149	20.5473	21.5217	21.983	20.3572	0.0653077	0.831	1.99	1.18504	0.0617151	0.87	2.26	1.20961							0	0	SUBCELLULAR LOCATION: Cytoplasm {ECO:0000256|ARBA:ARBA00004496}.	0	cytosol [GO:0005829]; nucleus [GO:0005634]	cytosol [GO:0005829]; nucleus [GO:0005634]; protein serine/threonine phosphatase activity [GO:0004722]	protein serine/threonine phosphatase activity [GO:0004722]	GO:0004722; GO:0005634; GO:0005829	0	cd07417;	PS50005;PS50293;	PF00149;PF08321;PF00515;	IPR004843;IPR029052;IPR041753;IPR013235;IPR006186;IPR011236;IPR013026;IPR011990;IPR001440;IPR019734;	C5YUM3	4
C5YN64	Uncharacterized protein		Sb07g024070	SORBI_3007G167800	17.5181	19.6166	20.5847	21.3302	19.4394	22.9136	21.6972	19.351	19.8693	21.032	22.0899	0.107357	0.872	1.99	0.969169	0.71307	0.954	0.473	0.146868							0	0	0	branched-chain amino acid biosynthetic process [GO:0009082]; embryo sac development [GO:0009553]; pollen development [GO:0009555]; response to salt stress [GO:0009651]; root development [GO:0048364]	chloroplast stroma [GO:0009570]	chloroplast stroma [GO:0009570]; copper ion binding [GO:0005507]; dihydroxy-acid dehydratase activity [GO:0004160]; hydro-lyase activity [GO:0016836]; branched-chain amino acid biosynthetic process [GO:0009082]; embryo sac development [GO:0009553]; pollen development [GO:0009555]; response to salt stress [GO:0009651]; root development [GO:0048364]	copper ion binding [GO:0005507]; dihydroxy-acid dehydratase activity [GO:0004160]; hydro-lyase activity [GO:0016836]	GO:0004160; GO:0005507; GO:0009082; GO:0009553; GO:0009555; GO:0009570; GO:0009651; GO:0016836; GO:0048364	0	0	PS00886;PS00887;	PF00920;	IPR042096;IPR004404;IPR000581;IPR020558;IPR037237;	C5YN64	4
A0A1Z5RH26	Uncharacterized protein		0	SORBI_3005G065500	21.1145	16.5543	17.8694	21.9628	19.9926	19.5644	21.3974	23.4841	19.1245	20.9702	19.1751	0.127901	0.883	1.99	0.893125	0.0740247	0.88	-2.68	1.13062							0	0	0	proteolysis involved in cellular protein catabolic process [GO:0051603]	extracellular space [GO:0005615]; lysosome [GO:0005764]	extracellular space [GO:0005615]; lysosome [GO:0005764]; cysteine-type endopeptidase activity [GO:0004197]; proteolysis involved in cellular protein catabolic process [GO:0051603]	cysteine-type endopeptidase activity [GO:0004197]	GO:0004197; GO:0005615; GO:0005764; GO:0051603	0	cd02248;	PS00139;PS00639;	PF08246;PF00112;	IPR038765;IPR000169;IPR025660;IPR000668;IPR039417;IPR013201;	A0A1Z5RH26	4
C5Y401	G domain-containing protein		Sb05g001920	SORBI_3005G022800	20.6517	19.4328	19.2748	21.2855	21.9141	22.0969	17.8427	17.3056	20.0006	20.2809	21.1053	0.00307669	0.262	1.98	2.51192	0.00052557	0.173	2.89	3.27937							0	0	0	brassinosteroid mediated signaling pathway [GO:0009742]; chloroplast rRNA processing [GO:1901259]; response to brassinosteroid [GO:0009741]	chloroplast stroma [GO:0009570]; mitochondrion [GO:0005739]	chloroplast stroma [GO:0009570]; mitochondrion [GO:0005739]; GTP binding [GO:0005525]; brassinosteroid mediated signaling pathway [GO:0009742]; chloroplast rRNA processing [GO:1901259]; response to brassinosteroid [GO:0009741]	GTP binding [GO:0005525]	GO:0005525; GO:0005739; GO:0009570; GO:0009741; GO:0009742; GO:1901259	0	0	0	PF01926;	IPR006073;IPR027417;	C5Y401	18
C5YJI1	Uncharacterized protein		Sb07g007770	SORBI_3007G089300	20.4584	21.6286	19.2348	17.7142	19.708	18.2191	18.6561	18.4339	16.8614	19.0318	17.4476	0.0395361	0.775	-1.89	1.40301	0.409132	0.942	-0.765	0.388137	down				-1.16617	similar to Putative uncharacterized protein	0	0	SUBCELLULAR LOCATION: Membrane {ECO:0000256|ARBA:ARBA00004167}; Single-pass membrane protein {ECO:0000256|ARBA:ARBA00004167}.	protein phosphorylation [GO:0006468]	integral component of membrane [GO:0016021]; plasma membrane [GO:0005886]	integral component of membrane [GO:0016021]; plasma membrane [GO:0005886]; ATP binding [GO:0005524]; protein serine/threonine kinase activity [GO:0004674]; protein phosphorylation [GO:0006468]	ATP binding [GO:0005524]; protein serine/threonine kinase activity [GO:0004674]	GO:0004674; GO:0005524; GO:0005886; GO:0006468; GO:0016021	0	0	PS51473;PS00107;PS50011;PS00108;	PF00069;PF01657;	IPR002902;IPR038408;IPR011009;IPR000719;IPR017441;IPR008271;	C5YJI1	3
C5XTQ8	Ribose-phosphate diphosphokinase (EC 2.7.6.1)		Sb04g002280	SORBI_3004G025800	21.3761	21.2129	19.9004	18.4847	20.5478	17.7793	18.1911	21.1626	21.2582	19.0441	18.6746	0.0996571	0.866	-1.89	1.00149	0.987963	0.961	-0.0179	0.00525947	down						0	0	0	5-phosphoribose 1-diphosphate biosynthetic process [GO:0006015]; nucleoside metabolic process [GO:0009116]; nucleotide biosynthetic process [GO:0009165]; purine nucleotide biosynthetic process [GO:0006164]; ribonucleoside monophosphate biosynthetic process [GO:0009156]	cytoplasm [GO:0005737]; ribose phosphate diphosphokinase complex [GO:0002189]	cytoplasm [GO:0005737]; ribose phosphate diphosphokinase complex [GO:0002189]; magnesium ion binding [GO:0000287]; ribose phosphate diphosphokinase activity [GO:0004749]; 5-phosphoribose 1-diphosphate biosynthetic process [GO:0006015]; nucleoside metabolic process [GO:0009116]; nucleotide biosynthetic process [GO:0009165]; purine nucleotide biosynthetic process [GO:0006164]; ribonucleoside monoph…	magnesium ion binding [GO:0000287]; ribose phosphate diphosphokinase activity [GO:0004749]	GO:0000287; GO:0002189; GO:0004749; GO:0005737; GO:0006015; GO:0006164; GO:0009116; GO:0009156; GO:0009165	0	cd06223;	PS00114;	PF14572;PF13793;	IPR000842;IPR029099;IPR000836;IPR029057;IPR005946;IPR037515;	C5XTQ8	16
C5XDD8	Uncharacterized protein		Sb02g006620	SORBI_3002G079100	17.8622	19.9558	19.4376	22.1221	20.1674	20.8727	17.4771	18.6119	18.2146	16.8983	17.5517	0.0209418	0.68	1.97	1.67899	0.551899	0.949	-0.49	0.258141							0	0	SUBCELLULAR LOCATION: Nucleus {ECO:0000256|PROSITE-ProRule:PRU00358}.	0	chromosome [GO:0005694]; nucleus [GO:0005634]	chromosome [GO:0005694]; nucleus [GO:0005634]; DNA binding [GO:0003677]; histone-lysine N-methyltransferase activity [GO:0018024]; zinc ion binding [GO:0008270]	DNA binding [GO:0003677]; histone-lysine N-methyltransferase activity [GO:0018024]; zinc ion binding [GO:0008270]	GO:0003677; GO:0005634; GO:0005694; GO:0008270; GO:0018024	0	0	PS50868;PS50867;PS51575;PS50280;PS51015;	PF05033;PF02182;PF00856;	IPR017956;IPR025794;IPR003616;IPR007728;IPR015947;IPR001214;IPR036987;IPR003105;	C5XDD8	12
C5YLM7	Uncharacterized protein		Sb07g021780	SORBI_3007G142500	18.2395	17.3878	17.43	20.3619	20.7703	17.8392	20.3818	21.2692	17.7608	18.8902	17.314	0.0308523	0.742	1.97	1.51071	0.00923973	0.688	-2.84	2.03434							0	0	0	0	0	calcium ion binding [GO:0005509]	calcium ion binding [GO:0005509]	GO:0005509	0	0	PS00018;PS50222;	0	IPR011992;IPR018247;IPR002048;	C5YLM7	2
C5Z729	DCD domain-containing protein		0	SORBI_3010G092300	23.3009	23.2528	23.01	24.8801	25.1798	25.3809	21.6623	23.4904	24.8085	24.5547	24.2657	0.00245928	0.226	1.96	2.60919	0.00472125	0.578	1.97	2.32594							0	0	0	0	0	0	0	0	0	0	PS51222;	PF10539;	IPR013989;	C5Z729	30
A0A1B6Q3A3	Uncharacterized protein		Sb03g013160	SORBI_3003G151500	17.495	17.7196	16.9151	18.2468	18.8	20.973	17.9498	16.6419	21.4225	21.3407	21.4702	0.017941	0.652	1.96	1.74615	0.000399138	0.14	4.12	3.39888							0	0	0	0	0	RNA binding [GO:0003723]	RNA binding [GO:0003723]	GO:0003723	0	0	PS51295;	PF01985;	IPR001890;IPR035920;	A0A1B6Q3A3	4
C5XMK7	FACT complex subunit SSRP1		Sb03g003450	SORBI_3003G038500	19.477	20.3803	21.4842	21.2371	23.2018	22.7681	25.828	22.2804	23.0708	21.1731	22.2431	0.0764423	0.845	1.96	1.11667	0.117598	0.901	-1.89	0.9296							DNA_BIND 557..625; /note="HMG box"; /evidence="ECO:0000256|PROSITE-ProRule:PRU00267"	0	SUBCELLULAR LOCATION: Chromosome {ECO:0000256|ARBA:ARBA00004286, ECO:0000256|RuleBase:RU364013}. Nucleus {ECO:0000256|RuleBase:RU364013}.	DNA repair [GO:0006281]; DNA replication [GO:0006260]	FACT complex [GO:0035101]; nuclear chromatin [GO:0000790]	FACT complex [GO:0035101]; nuclear chromatin [GO:0000790]; DNA binding [GO:0003677]; histone binding [GO:0042393]; nucleosome binding [GO:0031491]; DNA repair [GO:0006281]; DNA replication [GO:0006260]	DNA binding [GO:0003677]; histone binding [GO:0042393]; nucleosome binding [GO:0031491]	GO:0000790; GO:0003677; GO:0006260; GO:0006281; GO:0031491; GO:0035101; GO:0042393	0	0	PS50118;	PF00505;PF17292;PF08512;PF03531;	IPR013719;IPR009071;IPR036910;IPR011993;IPR035417;IPR000969;IPR024954;IPR038167;	C5XMK7	40
A0A1B6PL57	Protein phosphatase methylesterase 1 (PME-1) (EC 3.1.1.-)		0	SORBI_3006G091000	16.4535	20.5149	16.978	22.4618	19.247	18.1139	22.2596	21.461	16.809	20.9616	18.5941	0.21416	0.912	1.96	0.669261	0.0931844	0.891	-3.07	1.03066							0	0	0	protein demethylation [GO:0006482]	0	protein methylesterase activity [GO:0051723]; protein demethylation [GO:0006482]	protein methylesterase activity [GO:0051723]	GO:0006482; GO:0051723	0	0	0	PF12697;	IPR029058;IPR000073;IPR000639;IPR016812;	A0A1B6PL57	5
C5Z4L3	Uncharacterized protein		Sb10g022000	SORBI_3010G166700	21.2322	21.728	20.7671	21.8934	19.1029	17.135	21.7563	20.9365	18.4995	16.4162	18.0229	0.112381	0.875	-1.87	0.949307	0.0120259	0.724	-3.7	1.91988	Up_D					similar to Thaumatin-like protein 1; putative; expressed	0	0	0	defense response [GO:0006952]	extracellular region [GO:0005576]	extracellular region [GO:0005576]; defense response [GO:0006952]	0	GO:0005576; GO:0006952	0	0	PS00316;PS51367;	PF00314;	IPR037176;IPR001938;IPR017949;	C5Z4L3	2
A0A1B6PT02	Epimerase domain-containing protein		Sb05g022890	SORBI_3005G168600	19.4398	21.6718	21.2722	21.995	23.0721	23.1627	21.835	20.9573	22.9019	23.55	23.5653	0.0123054	0.576	1.95	1.90991	0.0214078	0.789	1.94	1.66943							0	0	0	0	0	GDP-mannose 3,5-epimerase activity [GO:0047918]; NAD binding [GO:0051287]	GDP-mannose 3,5-epimerase activity [GO:0047918]; NAD binding [GO:0051287]	GO:0047918; GO:0051287	0	cd05273;	0	PF01370;	IPR001509;IPR033890;IPR036291;	A0A1B6PT02	4
A0A1B6P5Q8	Peroxin-14		0	SORBI_3009G000500	19.903	17.4502	18.6751	20.2343	19.1149	22.5404	19.038	22.6221	22.7537	22.472	21.4887	0.114783	0.876	1.95	0.940123	0.290185	0.932	1.41	0.537324							0	0	SUBCELLULAR LOCATION: Peroxisome membrane {ECO:0000256|RuleBase:RU367032}.	protein import into peroxisome matrix, docking [GO:0016560]	integral component of membrane [GO:0016021]; peroxisomal membrane [GO:0005778]	integral component of membrane [GO:0016021]; peroxisomal membrane [GO:0005778]; protein import into peroxisome matrix, docking [GO:0016560]	0	GO:0005778; GO:0016021; GO:0016560	0	0	0	PF04695;	IPR025655;IPR006785;IPR036388;	A0A1B6P5Q8	10
A0A1W0W284	Abhydrolase_3 domain-containing protein		Sb02g003630	SORBI_3002G042300	22.8196	22.8778	22.4518	20.7826	21.1397	20.6648	23.1686	22.3112	19.4404	20.4251	21.5889	0.00719928	0.453	-1.85	2.14271	0.0044544	0.567	-2.26	2.35121	down					similar to Putative uncharacterized protein	0	0	0	catabolic process [GO:0009056]	0	hydrolase activity [GO:0016787]; catabolic process [GO:0009056]	hydrolase activity [GO:0016787]	GO:0009056; GO:0016787	0	0	PS01174;	PF07859;	IPR029058;IPR013094;IPR033140;	A0A1W0W284	6
C5XBU3	Peptidylprolyl isomerase (EC 5.2.1.8)		Sb02g005160	SORBI_3002G061900	25.2192	24.9977	24.771	24.2918	21.7703	23.3865	25.8029	24.4184	18.3193	17.7989	18.2277	0.016993	0.642	-1.85	1.76973	3.23264e-06	6.76e-05	-7	5.49044	Up_D					similar to Peptidyl-prolyl cis-trans isomerase	0	0	0	0	chloroplast thylakoid membrane [GO:0009535]	chloroplast thylakoid membrane [GO:0009535]; peptidyl-prolyl cis-trans isomerase activity [GO:0003755]	peptidyl-prolyl cis-trans isomerase activity [GO:0003755]	GO:0003755; GO:0009535	0	0	PS50059;	PF00254;	IPR001179;	C5XBU3	10
C5WW81	CRM domain-containing protein		Sb01g017260	SORBI_3001G196200	18.5	23.0086	22.4861	22.3574	24.2997	23.1579	21.6025	23.1773	24.1378	23.411	23.6288	0.109448	0.873	1.94	0.960791	0.30311	0.934	1.34	0.5184							0	0	0	0	chloroplast [GO:0009507]	chloroplast [GO:0009507]; RNA binding [GO:0003723]	RNA binding [GO:0003723]	GO:0003723; GO:0009507	0	0	PS51295;	PF01985;	IPR001890;IPR035920;	C5WW81	9
A0A1B6QPZ9	Myo-inositol 1-phosphate synthase (EC 5.5.1.4)		Sb01g044290	SORBI_3001G472800	24.648	23.8278	25.0766	23.3958	23.4454	21.263	23.1866	23.6885	21.9778	23.8172	23.9265	0.0354128	0.761	-1.82	1.45084	0.816562	0.957	-0.197	0.088011	Up_D				2.9711	similar to Inositol-3-phosphate synthase	0	PATHWAY: Polyol metabolism; myo-inositol biosynthesis; myo-inositol from D-glucose 6-phosphate: step 1/2. {ECO:0000256|ARBA:ARBA00005117}.	0	inositol biosynthetic process [GO:0006021]; phospholipid biosynthetic process [GO:0008654]	cytoplasm [GO:0005737]	cytoplasm [GO:0005737]; inositol-3-phosphate synthase activity [GO:0004512]; inositol biosynthetic process [GO:0006021]; phospholipid biosynthetic process [GO:0008654]	inositol-3-phosphate synthase activity [GO:0004512]	GO:0004512; GO:0005737; GO:0006021; GO:0008654	0	0	0	PF01658;PF07994;	IPR002587;IPR013021;IPR036291;	A0A1B6QPZ9	17
C5YQT0	Peptidase A1 domain-containing protein		Sb08g019550	SORBI_3008G145200	18.6133	16.8186	17.3894	18.9953	19.4832	20.1247	28.5331	29.222	26.175	25.7966	25.4858	0.00535471	0.382	1.93	2.27126	0.000562353	0.182	-3.06	3.24999							0	0	0	protein catabolic process [GO:0030163]; proteolysis [GO:0006508]	extracellular region [GO:0005576]	extracellular region [GO:0005576]; aspartic-type endopeptidase activity [GO:0004190]; protein catabolic process [GO:0030163]; proteolysis [GO:0006508]	aspartic-type endopeptidase activity [GO:0004190]	GO:0004190; GO:0005576; GO:0006508; GO:0030163	0	cd05476;	PS51767;	PF14541;PF14543;	IPR001461;IPR034161;IPR033121;IPR021109;IPR032799;IPR032861;	C5YQT0	15
C5WW86	Uncharacterized protein		Sb01g017310	SORBI_3001G196700	19.3342	20.7664	19.4664	21.6483	20.1762	23.5225	19.6933	21.991	20.381	20.0102	21.1957	0.0612052	0.824	1.93	1.21321	0.763795	0.956	-0.313	0.117023							0	0	0	proteolysis [GO:0006508]	vacuole [GO:0005773]	vacuole [GO:0005773]; dipeptidyl-peptidase activity [GO:0008239]; serine-type peptidase activity [GO:0008236]; proteolysis [GO:0006508]	dipeptidyl-peptidase activity [GO:0008239]; serine-type peptidase activity [GO:0008236]	GO:0005773; GO:0006508; GO:0008236; GO:0008239	0	0	0	PF05577;	IPR029058;IPR008758;IPR042269;	C5WW86	6
C5X4I8	Uncharacterized protein		Sb02g028720	SORBI_3002G251400	20.9172	22.7092	22.1853	21.0071	21.2605	18.2439	22.1744	21.0301	22.7662	22.581	21.0478	0.0757659	0.844	-1.77	1.12053	0.604878	0.951	0.529	0.218332	down						0	0	0	negative regulation of ribosome biogenesis [GO:0090071]; negative regulation of translation [GO:0017148]	chloroplast [GO:0009507]	chloroplast [GO:0009507]; ribosomal large subunit binding [GO:0043023]; negative regulation of ribosome biogenesis [GO:0090071]; negative regulation of translation [GO:0017148]	ribosomal large subunit binding [GO:0043023]	GO:0009507; GO:0017148; GO:0043023; GO:0090071	0	0	0	0	IPR004394;IPR043519;	C5X4I8	5
C5Z7R2	Peptidyl-prolyl cis-trans isomerase (PPIase) (EC 5.2.1.8)		Sb10g026940	SORBI_3010G224300	19.5039	20.0547	19.627	21.7925	21.4838	21.6268	21.0895	20.0773	20.5608	21.9397	20.8862	0.00231247	0.216	1.91	2.63592	0.314793	0.935	0.545	0.501975							0	0	SUBCELLULAR LOCATION: Nucleus {ECO:0000256|RuleBase:RU365081}.	regulation of phosphorylation of RNA polymerase II C-terminal domain [GO:1901407]	cytosol [GO:0005829]; nucleus [GO:0005634]	cytosol [GO:0005829]; nucleus [GO:0005634]; peptidyl-prolyl cis-trans isomerase activity [GO:0003755]; RNA binding [GO:0003723]; zinc ion binding [GO:0008270]; regulation of phosphorylation of RNA polymerase II C-terminal domain [GO:1901407]	peptidyl-prolyl cis-trans isomerase activity [GO:0003755]; RNA binding [GO:0003723]; zinc ion binding [GO:0008270]	GO:0003723; GO:0003755; GO:0005634; GO:0005829; GO:0008270; GO:1901407	0	cd01921;	PS50072;PS50102;PS50158;	PF00160;PF00076;PF00098;	IPR035542;IPR029000;IPR002130;IPR035538;IPR012677;IPR035979;IPR000504;IPR001878;IPR036875;	C5Z7R2	7
C5XW59	CTP_transf_like domain-containing protein		Sb04g004880	SORBI_3004G058200	21.7983	22.8476	22.8553	19.1175	21.5592	21.5005	17.9429	23.2155	24.1635	23.5745	20.7231	0.228753	0.915	-1.77	0.640633	0.178495	0.917	2.24	0.748373	up_DH						0	0	0	0	0	choline-phosphate cytidylyltransferase activity [GO:0004105]; phosphatidylcholine binding [GO:0031210]	choline-phosphate cytidylyltransferase activity [GO:0004105]; phosphatidylcholine binding [GO:0031210]	GO:0004105; GO:0031210	0	cd02174;	0	PF01467;	IPR041723;IPR004821;IPR014729;	C5XW59	9
C5Z7C5	D-fructose-1,6-bisphosphate 1-phosphohydrolase (EC 3.1.3.11)		Sb10g026540	SORBI_3010G219700	24.2442	22.1819	24.5119	25.8912	25.0852	25.7004	24.5171	24.5348	23.5358	25.8556	25.2201	0.0288451	0.732	1.91	1.53993	0.686852	0.953	0.345	0.163137							0	0	0	fructose 1,6-bisphosphate metabolic process [GO:0030388]; fructose 6-phosphate metabolic process [GO:0006002]; fructose metabolic process [GO:0006000]; gluconeogenesis [GO:0006094]; sucrose biosynthetic process [GO:0005986]	chloroplast stroma [GO:0009570]; cytoplasm [GO:0005737]	chloroplast stroma [GO:0009570]; cytoplasm [GO:0005737]; fructose 1,6-bisphosphate 1-phosphatase activity [GO:0042132]; fructose 1,6-bisphosphate metabolic process [GO:0030388]; fructose 6-phosphate metabolic process [GO:0006002]; fructose metabolic process [GO:0006000]; gluconeogenesis [GO:0006094]; sucrose biosynthetic process [GO:0005986]	fructose 1,6-bisphosphate 1-phosphatase activity [GO:0042132]	GO:0005737; GO:0005986; GO:0006000; GO:0006002; GO:0006094; GO:0009570; GO:0030388; GO:0042132	0	cd00354;	0	PF00316;	IPR000146;IPR033391;IPR028343;	C5Z7C5	12
C5XNX8	Epimerase domain-containing protein		Sb03g038630	SORBI_3003G342200	22.9343	22.0701	22.3732	21.8832	17.4829	22.7212	21.9749	18.0049	17.9717	18.0176	21.5618	0.285361	0.924	-1.76	0.544605	0.653643	0.952	-0.806	0.18466	down						0	0	0	0	0	oxidoreductase activity [GO:0016491]; oxidoreductase activity, acting on the CH-OH group of donors, NAD or NADP as acceptor [GO:0016616]	oxidoreductase activity [GO:0016491]; oxidoreductase activity, acting on the CH-OH group of donors, NAD or NADP as acceptor [GO:0016616]	GO:0016491; GO:0016616	0	0	0	PF01370;	IPR001509;IPR036291;	C5XNX8	3
C5Y9I6	Peroxidase (EC 1.11.1.7)		Sb06g031300	SORBI_3006G247800	20.3627	23.5283	21.7315	24.8116	23.0974	23.4385	22.8867	22.4881	21.1618	22.402	24.5619	0.0868136	0.856	1.91	1.06141	0.985239	0.961	0.0212	0.00645835							0	0	SUBCELLULAR LOCATION: Secreted {ECO:0000256|RuleBase:RU362060}.	hydrogen peroxide catabolic process [GO:0042744]; response to oxidative stress [GO:0006979]	extracellular region [GO:0005576]	extracellular region [GO:0005576]; heme binding [GO:0020037]; metal ion binding [GO:0046872]; peroxidase activity [GO:0004601]; hydrogen peroxide catabolic process [GO:0042744]; response to oxidative stress [GO:0006979]	heme binding [GO:0020037]; metal ion binding [GO:0046872]; peroxidase activity [GO:0004601]	GO:0004601; GO:0005576; GO:0006979; GO:0020037; GO:0042744; GO:0046872	0	cd00693;	PS00435;PS00436;PS50873;	PF00141;	IPR002016;IPR010255;IPR000823;IPR019794;IPR019793;IPR033905;	C5Y9I6	7
C5YGS1	CID domain-containing protein		Sb06g030070	SORBI_3006G233000	23.5375	22.8609	23.2748	21.7146	21.0538	21.7055	22.6445	22.5958	21.4469	20.6609	21.7772	0.00208423	0.199	-1.73	2.68105	0.0174327	0.768	-1.33	1.75863	down						0	0	0	mRNA 3'-end processing [GO:0031124]	RNA polymerase II, holoenzyme [GO:0016591]	RNA polymerase II, holoenzyme [GO:0016591]; RNA polymerase II complex binding [GO:0000993]; mRNA 3'-end processing [GO:0031124]	RNA polymerase II complex binding [GO:0000993]	GO:0000993; GO:0016591; GO:0031124	0	0	PS51391;	PF04818;	IPR006569;IPR008942;IPR006903;	C5YGS1	2
A0A1B6QEA4	RanBP2-type domain-containing protein		Sb02g033660	SORBI_3002G306400	22.5525	23.8264	21.612	24.7254	23.7824	25.1951	21.5912	21.332	23.9828	23.7411	23.8822	0.00934397	0.514	1.9	2.02947	0.00470907	0.577	2.41	2.32706							0	0	0	0	0	0	0	0	0	0	PS50199;	PF00641;	IPR001876;IPR036443;	A0A1B6QEA4	10
C5Y9K6	Protein-serine/threonine phosphatase (EC 3.1.3.16)		0	SORBI_3006G249700	20.6852	17.8566	20.5258	21.0298	20.8265	22.9163	20.613	21.8462	20.7056	22.3234	18.7099	0.110308	0.874	1.9	0.957392	0.6022	0.95	-0.65	0.220259				SbPP2C46			0	0	0	0	0	magnesium-dependent protein serine/threonine phosphatase activity [GO:0004724]; metal ion binding [GO:0046872]; protein serine/threonine phosphatase activity [GO:0004722]	magnesium-dependent protein serine/threonine phosphatase activity [GO:0004724]; metal ion binding [GO:0046872]; protein serine/threonine phosphatase activity [GO:0004722]	GO:0004722; GO:0004724; GO:0046872	0	cd00143;	PS01032;PS51746;	PF00481;	IPR015655;IPR000222;IPR036457;IPR001932;	C5Y9K6	4
A0A194YND7	Lipoxygenase (EC 1.13.11.-)		Sb04g006480	SORBI_3004G078600	20.9496	20.2448	21.3343	22.1971	22.9621	23.0497	19.1802	17.5511	22.3733	24.3757	24.1489	0.0170967	0.643	1.89	1.76709	4.24625e-05	0.0123	5.27	4.37199							0	PATHWAY: Lipid metabolism; oxylipin biosynthesis. {ECO:0000256|RuleBase:RU003975}.	0	lipid oxidation [GO:0034440]; oxylipin biosynthetic process [GO:0031408]	0	metal ion binding [GO:0046872]; oxidoreductase activity, acting on single donors with incorporation of molecular oxygen, incorporation of two atoms of oxygen [GO:0016702]; lipid oxidation [GO:0034440]; oxylipin biosynthetic process [GO:0031408]	metal ion binding [GO:0046872]; oxidoreductase activity, acting on single donors with incorporation of molecular oxygen, incorporation of two atoms of oxygen [GO:0016702]	GO:0016702; GO:0031408; GO:0034440; GO:0046872	0	0	PS00711;PS00081;PS51393;PS50095;	PF00305;PF01477;	IPR000907;IPR013819;IPR036226;IPR020834;IPR020833;IPR001246;IPR027433;IPR001024;IPR036392;	A0A194YND7	27
C5YGY0	Transaldolase (EC 2.2.1.2)		Sb07g003600	SORBI_3007G043400	20.9569	21.9085	21.5262	23.524	23.6503	22.884	22.2348	22.4825	22.4504	23.3354	20.969	0.0103948	0.539	1.89	1.98318	0.874639	0.958	-0.107	0.0581713							0	PATHWAY: Carbohydrate degradation; pentose phosphate pathway; D-glyceraldehyde 3-phosphate and beta-D-fructose 6-phosphate from D-ribose 5-phosphate and D-xylulose 5-phosphate (non-oxidative stage): step 2/3. {ECO:0000256|ARBA:ARBA00004857}.	0	carbohydrate metabolic process [GO:0005975]; pentose-phosphate shunt, non-oxidative branch [GO:0009052]	cytoplasm [GO:0005737]	cytoplasm [GO:0005737]; sedoheptulose-7-phosphate:D-glyceraldehyde-3-phosphate glyceronetransferase activity [GO:0004801]; carbohydrate metabolic process [GO:0005975]; pentose-phosphate shunt, non-oxidative branch [GO:0009052]	sedoheptulose-7-phosphate:D-glyceraldehyde-3-phosphate glyceronetransferase activity [GO:0004801]	GO:0004801; GO:0005737; GO:0005975; GO:0009052	0	cd00957;	0	PF00923;	IPR013785;IPR001585;IPR004730;	C5YGY0	14
A0A1Z5RDD1	GTD-binding domain-containing protein		Sb06g019130	SORBI_3006G108832	21.9109	17.0927	21.2247	18.0399	18.785	18.2509	16.52	16.5503	21.1528	22.2571	18.4386	0.210814	0.911	-1.72	0.6761	0.0182934	0.773	4.08	1.73771	Up_D					similar to Zein protein-body ER membrane protein	0	0	0	0	integral component of membrane [GO:0016021]	integral component of membrane [GO:0016021]	0	GO:0016021	0	0	PS51775;	PF04576;	IPR040284;IPR007656;	A0A1Z5RDD1	4
A0A194YHT5	PKS_ER domain-containing protein		0	SORBI_3010G071800	20.1343	19.0156	17.5421	21.105	20.6788	20.5716	19.6236	18.6456	17.4406	21.8522	19.6242	0.100213	0.867	1.89	0.999076	0.67263	0.953	0.504	0.172224							0	0	0	0	0	oxidoreductase activity, acting on the CH-OH group of donors, NAD or NADP as acceptor [GO:0016616]; zinc ion binding [GO:0008270]	oxidoreductase activity, acting on the CH-OH group of donors, NAD or NADP as acceptor [GO:0016616]; zinc ion binding [GO:0008270]	GO:0008270; GO:0016616	0	0	PS00059;	PF08240;PF00107;	IPR013149;IPR013154;IPR002328;IPR011032;IPR036291;IPR020843;	A0A194YHT5	4
C5XUX4	CCHC-type domain-containing protein		Sb04g023010	SORBI_3004G180900	19.1719	21.6935	16.7332	21.5845	20.7917	20.8811	18.1386	19.4658	19.019	21.3439	21.035	0.129377	0.884	1.89	0.888143	0.220726	0.924	1.66	0.656146							0	0	SUBCELLULAR LOCATION: Nucleus, nucleoplasm {ECO:0000256|ARBA:ARBA00004642}.	0	0	nucleic acid binding [GO:0003676]; zinc ion binding [GO:0008270]	nucleic acid binding [GO:0003676]; zinc ion binding [GO:0008270]	GO:0003676; GO:0008270	0	0	PS50158;	PF04046;	IPR006568;IPR001878;IPR036875;	C5XUX4	5
A0A1B6QCW3	Nkap_C domain-containing protein		Sb02g026540	SORBI_3002G224700	19.3319	20.407	18.6221	20.8922	21.766	21.3456	18.2697	18.9468	17.8392	18.6481	17.3873	0.00725963	0.455	1.88	2.13909	0.316995	0.935	-0.65	0.498947							0	0	0	regulation of DNA methylation [GO:0044030]; regulation of rRNA processing [GO:2000232]	nucleolus organizer region [GO:0005731]	nucleolus organizer region [GO:0005731]; chromatin binding [GO:0003682]; regulation of DNA methylation [GO:0044030]; regulation of rRNA processing [GO:2000232]	chromatin binding [GO:0003682]	GO:0003682; GO:0005731; GO:0044030; GO:2000232	0	0	0	PF06047;	IPR040466;IPR009269;	A0A1B6QCW3	5
C5YMG7	Uncharacterized protein		Sb07g001950	SORBI_3007G022200	24.4016	24.5041	24.5873	22.6299	21.9331	23.8425	24.7535	24.7884	23.0924	22.8041	23.6408	0.00722263	0.454	-1.7	2.1413	0.0177414	0.77	-1.59	1.75101	down						0	0	0	glutathione metabolic process [GO:0006749]	cytoplasm [GO:0005737]	cytoplasm [GO:0005737]; glutathione transferase activity [GO:0004364]; glutathione metabolic process [GO:0006749]	glutathione transferase activity [GO:0004364]	GO:0004364; GO:0005737; GO:0006749	0	0	PS50405;PS50404;	PF13417;	IPR010987;IPR036282;IPR040079;IPR004045;IPR036249;	C5YMG7	9
C5XHN8	Protein kinase domain-containing protein		Sb03g032560	SORBI_3003G273600	20.7176	19.6745	20.303	22.0326	21.6214	22.6587	18.0199	21.0677	21.7864	22.4235	22.6646	0.0287934	0.732	1.87	1.54071	0.007624	0.659	2.75	2.11782							0	0	0	peptidyl-serine phosphorylation [GO:0018105]	cytoplasm [GO:0005737]; nucleus [GO:0005634]	cytoplasm [GO:0005737]; nucleus [GO:0005634]; ATP binding [GO:0005524]; protein serine/threonine kinase activity [GO:0004674]; peptidyl-serine phosphorylation [GO:0018105]	ATP binding [GO:0005524]; protein serine/threonine kinase activity [GO:0004674]	GO:0004674; GO:0005524; GO:0005634; GO:0005737; GO:0018105	0	0	PS00107;PS50011;PS00108;	PF00069;	IPR011009;IPR000719;IPR017441;IPR008271;	C5XHN8	9
C5XRY7	Uncharacterized protein		Sb04g032970	SORBI_3004G295800	17.8662	17.3881	19.333	18.8422	19.4063	21.9505	18.8731	17.248	22.5873	22.9042	22.1039	0.0570986	0.817	1.87	1.24337	0.00111637	0.288	4.47	2.95219							0	0	0	protein folding [GO:0006457]; response to heat [GO:0009408]	cytosol [GO:0005829]	cytosol [GO:0005829]; ATP binding [GO:0005524]; heat shock protein binding [GO:0031072]; metal ion binding [GO:0046872]; unfolded protein binding [GO:0051082]; protein folding [GO:0006457]; response to heat [GO:0009408]	ATP binding [GO:0005524]; heat shock protein binding [GO:0031072]; metal ion binding [GO:0046872]; unfolded protein binding [GO:0051082]	GO:0005524; GO:0005829; GO:0006457; GO:0009408; GO:0031072; GO:0046872; GO:0051082	0	cd06257;cd10719;	PS00636;PS50076;PS51188;	PF00226;PF01556;PF00684;	IPR012724;IPR002939;IPR001623;IPR018253;IPR008971;IPR001305;IPR036410;IPR036869;	C5XRY7	10
A0A1B6PG44	Uncharacterized protein		0	SORBI_3007G067700	22.7617	22.3872	18.4833	23.319	22.4241	23.4979	23.6247	22.3406	19.1814	17.9252	21.2206	0.146464	0.892	1.87	0.834268	0.0243714	0.801	-3.54	1.61312							0	0	0	0	cytosol [GO:0005829]	cytosol [GO:0005829]; mRNA binding [GO:0003729]	mRNA binding [GO:0003729]	GO:0003729; GO:0005829	0	0	PS50102;	PF00076;	IPR012677;IPR035979;IPR000504;	A0A1B6PG44	4
A0A1B6Q6N3	Uncharacterized protein		Sb03g037400	SORBI_3003G328000	21.8221	17.9119	18.0607	22.1638	24.05	17.199	21.924	21.9052	18.606	16.5198	20.2465	0.313148	0.928	1.87	0.50425	0.111038	0.899	-3.46	0.95453							0	0	0	translation [GO:0006412]	mitochondrial large ribosomal subunit [GO:0005762]	mitochondrial large ribosomal subunit [GO:0005762]; structural constituent of ribosome [GO:0003735]; translation [GO:0006412]	structural constituent of ribosome [GO:0003735]	GO:0003735; GO:0005762; GO:0006412	0	0	0	PF00468;	IPR000271;	A0A1B6Q6N3	2
A0A1B6Q4S3	Neutral ceramidase (EC 3.5.1.23)		Sb03g028400	SORBI_3003G226200	20.6244	20.0052	19.7443	22.0767	21.3197	22.5448	22.1345	23.1009	22.3462	22.6832	23.5118	0.00474877	0.353	1.86	2.32342	0.692813	0.953	0.229	0.159384							0	0	0	ceramide catabolic process [GO:0046514]; long-chain fatty acid biosynthetic process [GO:0042759]; sphingosine biosynthetic process [GO:0046512]	extracellular region [GO:0005576]	extracellular region [GO:0005576]; ceramidase activity [GO:0102121]; N-acylsphingosine amidohydrolase activity [GO:0017040]; ceramide catabolic process [GO:0046514]; long-chain fatty acid biosynthetic process [GO:0042759]; sphingosine biosynthetic process [GO:0046512]	ceramidase activity [GO:0102121]; N-acylsphingosine amidohydrolase activity [GO:0017040]	GO:0005576; GO:0017040; GO:0042759; GO:0046512; GO:0046514; GO:0102121	0	0	0	PF04734;PF17048;	IPR006823;IPR038445;IPR031331;IPR031329;	A0A1B6Q4S3	14
C5WNQ0	Uncharacterized protein		Sb01g010540	SORBI_3001G119400	23.9936	23.5903	24.1264	23.1188	24.7058	18.8165	18.6218	24.6779	19.5589	19.0985	24.3595	0.417047	0.938	-1.69	0.379815	0.778464	0.956	-0.644	0.108761	Up_D						0	0	0	0	endoplasmic reticulum [GO:0005783]; integral component of membrane [GO:0016021]; nuclear envelope [GO:0005635]	endoplasmic reticulum [GO:0005783]; integral component of membrane [GO:0016021]; nuclear envelope [GO:0005635]; glutathione peroxidase activity [GO:0004602]; glutathione transferase activity [GO:0004364]	glutathione peroxidase activity [GO:0004602]; glutathione transferase activity [GO:0004364]	GO:0004364; GO:0004602; GO:0005635; GO:0005783; GO:0016021	0	0	0	PF01124;	IPR023352;IPR001129;	C5WNQ0	3
A0A1B6QBQ0	TAF domain-containing protein		0	SORBI_3002G158700	16.4589	18.1421	19.7783	19.6503	20.3825	19.927	18.4162	17.9572	20.7013	20.2599	17.5068	0.0856252	0.855	1.86	1.0674	0.258227	0.929	1.3	0.587999							0	0	0	chromatin organization [GO:0006325]; RNA polymerase II preinitiation complex assembly [GO:0051123]	nucleus [GO:0005634]; SAGA complex [GO:0000124]; SLIK (SAGA-like) complex [GO:0046695]; transcription factor TFIID complex [GO:0005669]	nucleus [GO:0005634]; SAGA complex [GO:0000124]; SLIK (SAGA-like) complex [GO:0046695]; transcription factor TFIID complex [GO:0005669]; protein heterodimerization activity [GO:0046982]; RNA polymerase II general transcription initiation factor activity [GO:0016251]; chromatin organization [GO:0006325]; RNA polymerase II preinitiation complex assembly [GO:0051123]	protein heterodimerization activity [GO:0046982]; RNA polymerase II general transcription initiation factor activity [GO:0016251]	GO:0000124; GO:0005634; GO:0005669; GO:0006325; GO:0016251; GO:0046695; GO:0046982; GO:0051123	0	0	0	PF02969;PF07571;	IPR016024;IPR009072;IPR037796;IPR011442;IPR004823;	A0A1B6QBQ0	5
A0A194YR92	RRM domain-containing protein		Sb04g027340	SORBI_3004G229000	21.889	22.6972	22.4468	24.1685	23.6217	24.8296	16.8607	23.4351	24.157	23.9023	22.1453	0.20671	0.91	1.86	0.684639	0.0619596	0.87	3.25	1.20789							0	0	0	0	0	RNA binding [GO:0003723]	RNA binding [GO:0003723]	GO:0003723	0	0	PS50102;	PF00076;	IPR012677;IPR035979;IPR000504;	A0A194YR92	4
C5YJS0	Uncharacterized protein		Sb07g029220	SORBI_3007G227600	25.1998	25.3089	25.1145	23.6196	24.9464	22.0247	24.5253	25.6675	24.7488	24.1525	23.7924	0.0365469	0.765	-1.68	1.43715	0.288534	0.932	-0.865	0.539803	down						0	0	0	0	chloroplast [GO:0009507]; cytoplasm [GO:0005737]; nucleus [GO:0005634]; ribonucleoprotein complex [GO:1990904]	chloroplast [GO:0009507]; cytoplasm [GO:0005737]; nucleus [GO:0005634]; ribonucleoprotein complex [GO:1990904]; mRNA binding [GO:0003729]	mRNA binding [GO:0003729]	GO:0003729; GO:0005634; GO:0005737; GO:0009507; GO:1990904	0	0	PS50102;	PF00076;	IPR012677;IPR035979;IPR000504;	C5YJS0	15
C5WR85	WD_REPEATS_REGION domain-containing protein		Sb01g013700	SORBI_3001G157300	18.2111	19.5956	19.1024	20.9567	20.6352	20.8577	21.3451	20.2434	20.5229	20.6746	20.7396	0.00254005	0.231	1.85	2.59516	0.775038	0.956	-0.149	0.110677							0	0	0	rRNA processing [GO:0006364]	small-subunit processome [GO:0032040]	small-subunit processome [GO:0032040]; snoRNA binding [GO:0030515]; U3 snoRNA binding [GO:0034511]; rRNA processing [GO:0006364]	snoRNA binding [GO:0030515]; U3 snoRNA binding [GO:0034511]	GO:0006364; GO:0030515; GO:0032040; GO:0034511	0	0	PS00678;PS50082;PS50294;	PF00400;	IPR020472;IPR039241;IPR015943;IPR001680;IPR019775;IPR017986;IPR036322;	C5WR85	15
C5YDX8	Amino_oxidase domain-containing protein		Sb06g025210	SORBI_3006G177400	22.7519	22.9827	23.3521	25.0409	23.9311	25.6291	22.2761	21.3585	23.647	24.546	25.1062	0.00894958	0.504	1.84	2.0482	0.00217891	0.423	2.62	2.66176							0	0	0	0	0	oxidoreductase activity [GO:0016491]	oxidoreductase activity [GO:0016491]	GO:0016491	0	0	0	PF01593;	IPR002937;IPR036188;	C5YDX8	13
C5XVQ2	Uncharacterized protein		Sb04g023870	SORBI_3004G190600	23.2066	23.1624	20.5477	23.7729	24.0674	24.6004	23.0292	19.8131	23.4101	23.0229	22.7689	0.0726093	0.841	1.84	1.13901	0.1389	0.908	1.65	0.857299							0	0	SUBCELLULAR LOCATION: Cytoplasm {ECO:0000256|ARBA:ARBA00004496}.	nucleosome assembly [GO:0006334]	nucleus [GO:0005634]	nucleus [GO:0005634]; chromatin binding [GO:0003682]; histone binding [GO:0042393]; nucleosome assembly [GO:0006334]	chromatin binding [GO:0003682]; histone binding [GO:0042393]	GO:0003682; GO:0005634; GO:0006334; GO:0042393	0	0	0	PF00956;	IPR037231;IPR002164;	C5XVQ2	7
A0A1Z5RDB2	PLAT domain-containing protein		0	SORBI_3006G103900	29.7526	29.3447	29.7958	30.8767	31.8584	31.661	30.2569	30.8648	32.5584	32.112	32.0337	0.00112281	0.118	1.83	2.9497	0.0040717	0.55	1.67	2.39022							0	0	0	0	0	0	0	0	0	0	PS50095;	PF01477;	IPR001024;IPR036392;	A0A1Z5RDB2	5
C5X487	Uncharacterized protein		Sb02g009510	SORBI_3002G111200	22.8493	22.1442	22.9604	23.6092	24.9045	24.9292	23.6929	23.5258	24.9556	25.43	24.5529	0.0035224	0.284	1.83	2.45316	0.0281535	0.814	1.37	1.55047							0	0	0	0	0	oxidoreductase activity [GO:0016491]	oxidoreductase activity [GO:0016491]	GO:0016491	0	0	PS00061;	0	IPR036291;IPR020904;IPR002347;	C5X487	9
C5XPM3	Btz domain-containing protein		0	SORBI_3003G206600	20.7141	20.089	19.264	22.1032	20.4367	23.0104	19.8353	20.0734	18.7663	21.2586	20.3818	0.0466808	0.796	1.83	1.33086	0.843259	0.958	0.181	0.074039							0	0	SUBCELLULAR LOCATION: Cytoplasm {ECO:0000256|ARBA:ARBA00004496}. Nucleus {ECO:0000256|ARBA:ARBA00004123}.	0	0	0	0	0	0	0	0	PF09405;	IPR018545;	C5XPM3	9
C5WTA3	DEK_C domain-containing protein		Sb01g015200	SORBI_3001G174900	21.9634	23.2084	23.0784	24.4106	24.1417	25.1448	23.0248	24.565	23.1256	23.9949	24.276	0.0107915	0.547	1.82	1.96692	0.995199	0.961	0.00395	0.00209013							0	0	0	regulation of double-strand break repair [GO:2000779]	nucleus [GO:0005634]	nucleus [GO:0005634]; histone binding [GO:0042393]; regulation of double-strand break repair [GO:2000779]	histone binding [GO:0042393]	GO:0005634; GO:0042393; GO:2000779	0	0	0	PF08766;	IPR014876;	C5WTA3	28
C5XCA6	Amine oxidase (EC 1.4.3.-)		Sb02g036990	SORBI_3002G347300	17.2546	18.0285	19.0144	20.7019	20.7919	18.1987	18.8407	18.1138	20.388	20.0092	20.778	0.0370011	0.767	1.8	1.43178	0.0448836	0.85	1.91	1.34791							0	0	0	amine metabolic process [GO:0009308]	0	copper ion binding [GO:0005507]; primary amine oxidase activity [GO:0008131]; quinone binding [GO:0048038]; amine metabolic process [GO:0009308]	copper ion binding [GO:0005507]; primary amine oxidase activity [GO:0008131]; quinone binding [GO:0048038]	GO:0005507; GO:0008131; GO:0009308; GO:0048038	0	0	PS01164;PS01165;	PF01179;PF02727;PF02728;	IPR000269;IPR015798;IPR036460;IPR016182;IPR015800;IPR015802;	C5XCA6	4
C5XQC4	1,4-alpha-glucan branching enzyme (EC 2.4.1.18)		Sb03g027310	SORBI_3003G213800	17.9354	17.3439	18.1927	20.0138	19.5331	19.3127	18.8989	15.6567	17.9768	17.8253	19.6144	0.0516479	0.807	1.8	1.28695	0.216059	0.924	1.19	0.665428							0	PATHWAY: Glycan biosynthesis; starch biosynthesis. {ECO:0000256|ARBA:ARBA00004727}.	SUBCELLULAR LOCATION: Plastid, amyloplast {ECO:0000256|ARBA:ARBA00004602}.	carbohydrate metabolic process [GO:0005975]; glycogen biosynthetic process [GO:0005978]; post-embryonic development [GO:0009791]	chloroplast [GO:0009507]; cytoplasm [GO:0005737]	chloroplast [GO:0009507]; cytoplasm [GO:0005737]; 1,4-alpha-glucan branching enzyme activity [GO:0003844]; cation binding [GO:0043169]; hydrolase activity, hydrolyzing O-glycosyl compounds [GO:0004553]; carbohydrate metabolic process [GO:0005975]; glycogen biosynthetic process [GO:0005978]; post-embryonic development [GO:0009791]	1,4-alpha-glucan branching enzyme activity [GO:0003844]; cation binding [GO:0043169]; hydrolase activity, hydrolyzing O-glycosyl compounds [GO:0004553]	GO:0003844; GO:0004553; GO:0005737; GO:0005975; GO:0005978; GO:0009507; GO:0009791; GO:0043169	0	0	0	PF00128;PF02806;PF02922;	IPR006048;IPR037439;IPR006047;IPR004193;IPR013780;IPR017853;IPR013783;IPR014756;	C5XQC4	13
C5XSG5	Uncharacterized protein		Sb04g020040	SORBI_3004G150200	20.3365	18.5939	20.4342	21.7945	21.0916	21.8758	16.3468	19.2922	18.2617	20.4801	18.8602	0.068739	0.836	1.8	1.1628	0.190235	0.919	1.38	0.72071							0	0	0	0	0	0	0	0	0	0	0	0	0	C5XSG5	2
C5Z0T6	Transcription initiation factor IIF subunit beta		Sb09g025080	SORBI_3009G192000	17.6352	19.5495	20.6278	21.8526	19.1146	22.2594	16.7382	17.1028	17.9816	21.8273	18.1965	0.174579	0.902	1.8	0.758008	0.111336	0.899	2.41	0.953364							0	0	SUBCELLULAR LOCATION: Nucleus {ECO:0000256|ARBA:ARBA00004123}.	positive regulation of transcription elongation from RNA polymerase II promoter [GO:0032968]; positive regulation of transcription initiation from RNA polymerase II promoter [GO:0060261]; transcription initiation from RNA polymerase II promoter [GO:0006367]	transcription factor TFIIF complex [GO:0005674]	transcription factor TFIIF complex [GO:0005674]; positive regulation of transcription elongation from RNA polymerase II promoter [GO:0032968]; positive regulation of transcription initiation from RNA polymerase II promoter [GO:0060261]; transcription initiation from RNA polymerase II promoter [GO:0006367]	0	GO:0005674; GO:0006367; GO:0032968; GO:0060261	0	0	0	PF02270;PF17683;	IPR003196;IPR040450;IPR040504;IPR011039;IPR036388;IPR036390;	C5Z0T6	7
C5XX85	Uncharacterized protein		Sb04g025450	SORBI_3004G208900	17.59	18.3193	20.988	21.6679	18.2159	22.4231	17.6899	21.8355	23.3762	23.2852	22.8478	0.2213	0.913	1.8	0.655018	0.0530244	0.86	3.41	1.27552							0	0	0	mRNA splice site selection [GO:0006376]	U1 snRNP [GO:0005685]; U2-type prespliceosome [GO:0071004]	U1 snRNP [GO:0005685]; U2-type prespliceosome [GO:0071004]; mRNA binding [GO:0003729]; mRNA splice site selection [GO:0006376]	mRNA binding [GO:0003729]	GO:0003729; GO:0005685; GO:0006376; GO:0071004	0	0	0	PF03194;	IPR004882;	C5XX85	11
A0A1B6QMZ8	Uncharacterized protein		Sb01g034070	SORBI_3001G356600	21.4492	20.9778	21.6106	22.981	23.0055	23.4184	23.6823	23.9864	21.7669	22.5047	21.433	0.00127992	0.133	1.79	2.89282	0.0016048	0.358	-1.93	2.79458							0	0	0	regulation of gene expression [GO:0010468]	cytoplasm [GO:0005737]; nucleus [GO:0005634]	cytoplasm [GO:0005737]; nucleus [GO:0005634]; mRNA binding [GO:0003729]; regulation of gene expression [GO:0010468]	mRNA binding [GO:0003729]	GO:0003729; GO:0005634; GO:0005737; GO:0010468	0	0	0	PF00013;	IPR004087;IPR004088;IPR036612;	A0A1B6QMZ8	26
C5X9J3	Uncharacterized protein		Sb02g003010	SORBI_3002G034500	24.6001	24.3865	23.8766	26.3154	26.096	25.8119	23.6882	24.7925	26.4083	26.696	25.6164	0.0030109	0.259	1.79	2.5213	0.0029896	0.489	2	2.52439							0	0	SUBCELLULAR LOCATION: Membrane {ECO:0000256|ARBA:ARBA00004141}; Multi-pass membrane protein {ECO:0000256|ARBA:ARBA00004141}.	0	chloroplast envelope [GO:0009941]; integral component of membrane [GO:0016021]; plasma membrane [GO:0005886]; plasmodesma [GO:0009506]; vacuolar membrane [GO:0005774]	chloroplast envelope [GO:0009941]; integral component of membrane [GO:0016021]; plasma membrane [GO:0005886]; plasmodesma [GO:0009506]; vacuolar membrane [GO:0005774]; calcium activated cation channel activity [GO:0005227]	calcium activated cation channel activity [GO:0005227]	GO:0005227; GO:0005774; GO:0005886; GO:0009506; GO:0009941; GO:0016021	0	0	0	PF14703;PF02714;PF13967;	IPR032880;IPR027815;IPR003864;	C5X9J3	21
A1E9U4	Photosystem I reaction center subunit IX (PSI-J)		0	0	24.8759	23.4054	24.8762	26.0942	27.228	25.213	24.2423	26.5289	25.1732	24.8935	24.9441	0.0344733	0.757	1.79	1.46252	0.647948	0.952	-0.382	0.18846							0	0	SUBCELLULAR LOCATION: Plastid, chloroplast thylakoid membrane {ECO:0000255|HAMAP-Rule:MF_00522}; Single-pass membrane protein {ECO:0000255|HAMAP-Rule:MF_00522}.	photosynthesis [GO:0015979]	chloroplast thylakoid membrane [GO:0009535]; integral component of membrane [GO:0016021]; photosystem I [GO:0009522]	chloroplast thylakoid membrane [GO:0009535]; integral component of membrane [GO:0016021]; photosystem I [GO:0009522]; photosynthesis [GO:0015979]	0	GO:0009522; GO:0009535; GO:0015979; GO:0016021	0	0	0	PF01701;	IPR002615;IPR036062;	A1E9U4	2
C6JSV3	Cytochrome b561 domain-containing protein		0	SORBIDRAFT_3247s002010	22.6355	18.7776	19.2633	22.4613	21.3587	22.2265	18.2734	19.5773	17.565	18.9572	16.9368	0.102929	0.869	1.79	0.98746	0.343036	0.937	-1.11	0.46466							0	0	SUBCELLULAR LOCATION: Membrane {ECO:0000256|ARBA:ARBA00004141}; Multi-pass membrane protein {ECO:0000256|ARBA:ARBA00004141}.	0	integral component of membrane [GO:0016021]	integral component of membrane [GO:0016021]; oxidoreductase activity [GO:0016491]	oxidoreductase activity [GO:0016491]	GO:0016021; GO:0016491	0	0	PS50939;	PF03188;	IPR043205;IPR006593;	C6JSV3	2
C5XQ28	Uncharacterized protein		Sb03g006310	SORBI_3003G074700	22.2521	22.9135	22.7634	25.1229	23.3348	24.8312	16.8773	17.7675	17.38	24.6766	23.9275	0.293213	0.926	1.79	0.532817	0.0277364	0.813	4.67	1.55695						similar to Putative uncharacterized protein P0024G09.30	0	0	0	0	chloroplast thylakoid [GO:0009534]; chloroplast thylakoid lumen [GO:0009543]; chloroplast thylakoid membrane [GO:0009535]	chloroplast thylakoid [GO:0009534]; chloroplast thylakoid lumen [GO:0009543]; chloroplast thylakoid membrane [GO:0009535]	0	GO:0009534; GO:0009535; GO:0009543	0	0	0	PF00805;	IPR001646;	C5XQ28	5
C5XYS1	AAA domain-containing protein		Sb04g027890	SORBI_3004G236400	23.1139	21.9642	22.6073	20.9498	21.54	20.1746	20.9746	20.8062	20.2444	20.9882	20.818	0.00586978	0.404	-1.67	2.23138	0.70331	0.954	-0.207	0.152853	up_DH						0	0	0	0	0	ATP binding [GO:0005524]	ATP binding [GO:0005524]	GO:0005524	0	0	PS00674;	PF00004;PF17862;	IPR003593;IPR041569;IPR003959;IPR003960;IPR027417;	C5XYS1	13
A0A1Z5RHB8	PDZ domain-containing protein		0	SORBI_3005G084900	18.4328	18.7229	16.5441	19.2302	20.0292	19.7767	18.1744	21.1188	21.2425	18.8715	19.1858	0.0858743	0.855	1.78	1.06614	0.910168	0.959	0.12	0.0408783							0	0	0	0	0	serine-type endopeptidase activity [GO:0004252]	serine-type endopeptidase activity [GO:0004252]	GO:0004252	0	0	PS50106;	PF17820;	IPR001478;IPR041489;IPR036034;IPR009003;IPR001940;	A0A1Z5RHB8	8
C5WVY7	Methylenetetrahydrofolate reductase (EC 1.5.1.20)		Sb01g003700	SORBI_3001G040100	22.314	22.6663	21.6797	23.7269	24.562	23.7219	24.042	17.8425	22.3394	24.742	25.4269	0.227795	0.915	1.78	0.642455	0.0652401	0.873	3.23	1.18549							0	PATHWAY: One-carbon metabolism; tetrahydrofolate interconversion. {ECO:0000256|ARBA:ARBA00004777, ECO:0000256|RuleBase:RU004254}.	0	methionine biosynthetic process [GO:0009086]; one-carbon metabolic process [GO:0006730]; tetrahydrofolate interconversion [GO:0035999]	cytosol [GO:0005829]	cytosol [GO:0005829]; FAD binding [GO:0071949]; methylenetetrahydrofolate reductase (NAD(P)H) activity [GO:0004489]; methionine biosynthetic process [GO:0009086]; one-carbon metabolic process [GO:0006730]; tetrahydrofolate interconversion [GO:0035999]	FAD binding [GO:0071949]; methylenetetrahydrofolate reductase (NAD(P)H) activity [GO:0004489]	GO:0004489; GO:0005829; GO:0006730; GO:0009086; GO:0035999; GO:0071949	0	cd00537;	0	PF02219;	IPR029041;IPR004621;IPR003171;	C5WVY7	21
C5X0P4	Uncharacterized protein		Sb01g035760	SORBI_3001G376800	21.5554	20.5043	21.6403	21.4399	25.6862	21.914	21.1474	22.8802	19.2889	22.1606	25.2853	0.271142	0.922	1.78	0.566804	0.894855	0.959	0.231	0.0482471							0	0	0	mRNA splicing, via spliceosome [GO:0000398]	spliceosomal complex [GO:0005681]	spliceosomal complex [GO:0005681]; ATP binding [GO:0005524]; RNA binding [GO:0003723]; RNA helicase activity [GO:0003724]; zinc ion binding [GO:0008270]; mRNA splicing, via spliceosome [GO:0000398]	ATP binding [GO:0005524]; RNA binding [GO:0003723]; RNA helicase activity [GO:0003724]; zinc ion binding [GO:0008270]	GO:0000398; GO:0003723; GO:0003724; GO:0005524; GO:0005681; GO:0008270	MOTIF 173..201; /note="Q motif"; /evidence="ECO:0000256|PROSITE-ProRule:PRU00552"	0	PS51192;PS51194;PS51195;PS50158;	PF00270;PF00271;	IPR011545;IPR014001;IPR001650;IPR027417;IPR014014;IPR001878;IPR036875;	C5X0P4	19
C5YIY2	(3R)-hydroxymyristoyl-[acyl-carrier-protein] dehydratase (EC 4.2.1.59) (3-hydroxyacyl-[acyl-carrier-protein] dehydratase FabZ) (Beta-hydroxyacyl-ACP dehydratase)		Sb07g006390	SORBI_3007G079600	22.6749	22.1067	23.244	22.8258	25.1317	25.3919	22.9524	22.7685	24.3083	24.3968	24.468	0.0221019	0.689	1.77	1.65557	0.0625198	0.87	1.53	1.20398							0	0	SUBCELLULAR LOCATION: Cytoplasm {ECO:0000256|ARBA:ARBA00004496}.	fatty acid biosynthetic process [GO:0006633]	0	hydro-lyase activity [GO:0016836]; fatty acid biosynthetic process [GO:0006633]	hydro-lyase activity [GO:0016836]	GO:0006633; GO:0016836	0	0	0	PF07977;	IPR013114;IPR010084;IPR029069;	C5YIY2	7
C5XUJ2	Protein arginine N-methyltransferase		Sb04g003160	SORBI_3004G036700	17.0036	16.7955	17.5954	18.3906	20.5951	17.7044	18.3231	18.4581	21.1654	18.8085	20.173	0.053427	0.811	1.77	1.27224	0.0950683	0.892	1.66	1.02196							0	0	0	histone arginine methylation [GO:0034969]; histone H4-R3 methylation [GO:0043985]; positive regulation of vernalization response [GO:0010220]; regulation of flower development [GO:0009909]; regulation of transcription, DNA-templated [GO:0006355]	cytosol [GO:0005829]; nucleus [GO:0005634]	cytosol [GO:0005829]; nucleus [GO:0005634]; histone-arginine N-methyltransferase activity [GO:0008469]; histone arginine methylation [GO:0034969]; histone H4-R3 methylation [GO:0043985]; positive regulation of vernalization response [GO:0010220]; regulation of flower development [GO:0009909]; regulation of transcription, DNA-templated [GO:0006355]	histone-arginine N-methyltransferase activity [GO:0008469]	GO:0005634; GO:0005829; GO:0006355; GO:0008469; GO:0009909; GO:0010220; GO:0034969; GO:0043985	0	0	PS51678;	PF05185;PF17286;PF17285;	IPR025799;IPR007857;IPR035075;IPR035248;IPR035247;IPR029063;	C5XUJ2	3
A0A1B6Q5U5	Malic enzyme		Sb03g033250	SORBI_3003G280900	20.1564	21.4975	21.6231	22.4136	21.8219	24.3619	25.2548	24.4143	23.5692	25.648	25.4649	0.0540443	0.812	1.77	1.26725	0.948663	0.96	0.0595	0.0228878							0	0	0	malate metabolic process [GO:0006108]; pyruvate metabolic process [GO:0006090]	chloroplast [GO:0009507]	chloroplast [GO:0009507]; malate dehydrogenase (decarboxylating) (NAD+) activity [GO:0004471]; malate dehydrogenase (decarboxylating) (NADP+) activity [GO:0004473]; malic enzyme activity [GO:0004470]; metal ion binding [GO:0046872]; NAD binding [GO:0051287]; malate metabolic process [GO:0006108]; pyruvate metabolic process [GO:0006090]	malate dehydrogenase (decarboxylating) (NAD+) activity [GO:0004471]; malate dehydrogenase (decarboxylating) (NADP+) activity [GO:0004473]; malic enzyme activity [GO:0004470]; metal ion binding [GO:0046872]; NAD binding [GO:0051287]	GO:0004470; GO:0004471; GO:0004473; GO:0006090; GO:0006108; GO:0009507; GO:0046872; GO:0051287	0	0	PS00331;	PF00390;PF03949;	IPR015884;IPR012301;IPR037062;IPR012302;IPR001891;IPR036291;	A0A1B6Q5U5	14
C5Y0X6	Mitochondrial import inner membrane translocase subunit		Sb04g031720	SORBI_3004G280700	21.9546	17.8973	22.6888	22.2565	22.9893	22.5905	22.5048	23.3595	22.5816	23.0644	19.7638	0.187592	0.905	1.77	0.726787	0.436215	0.943	-1.13	0.360299							0	0	SUBCELLULAR LOCATION: Mitochondrion inner membrane {ECO:0000256|RuleBase:RU367043}; Peripheral membrane protein {ECO:0000256|RuleBase:RU367043}; Intermembrane side {ECO:0000256|RuleBase:RU367043}.	chaperone-mediated protein transport [GO:0072321]; protein insertion into mitochondrial inner membrane [GO:0045039]	mitochondrial inner membrane [GO:0005743]; mitochondrial intermembrane space protein transporter complex [GO:0042719]	mitochondrial inner membrane [GO:0005743]; mitochondrial intermembrane space protein transporter complex [GO:0042719]; copper ion binding [GO:0005507]; chaperone-mediated protein transport [GO:0072321]; protein insertion into mitochondrial inner membrane [GO:0045039]	copper ion binding [GO:0005507]	GO:0005507; GO:0005743; GO:0042719; GO:0045039; GO:0072321	0	0	0	PF02953;	IPR004217;IPR035427;IPR039238;	C5Y0X6	3
C5WMX6	Calcium load-activated calcium channel (CLAC channel)		Sb01g009840	SORBI_3001G110300	18.9863	18.5433	18.2709	19.029	19.2749	22.8079	21.5748	22.5199	17.5698	22.5999	18.645	0.216396	0.912	1.77	0.664751	0.135058	0.907	-2.44	0.869479							0	0	SUBCELLULAR LOCATION: Endoplasmic reticulum membrane {ECO:0000256|ARBA:ARBA00004477}; Multi-pass membrane protein {ECO:0000256|ARBA:ARBA00004477}. Membrane {ECO:0000256|ARBA:ARBA00004141}; Multi-pass membrane protein {ECO:0000256|ARBA:ARBA00004141}.	cellular calcium ion homeostasis [GO:0006874]; endoplasmic reticulum calcium ion homeostasis [GO:0032469]	cytoplasm [GO:0005737]; integral component of endoplasmic reticulum membrane [GO:0030176]	cytoplasm [GO:0005737]; integral component of endoplasmic reticulum membrane [GO:0030176]; calcium channel activity [GO:0005262]; cellular calcium ion homeostasis [GO:0006874]; endoplasmic reticulum calcium ion homeostasis [GO:0032469]	calcium channel activity [GO:0005262]	GO:0005262; GO:0005737; GO:0006874; GO:0030176; GO:0032469	0	0	0	PF01956;	IPR002809;IPR008559;	C5WMX6	2
A0A1B6PN88	Uncharacterized protein		Sb06g028510	SORBI_3006G215000	21.6252	22.3718	22.0233	20.3737	21.6648	19.0052	22.8452	23.543	21.9962	21.8634	19.9823	0.0524267	0.809	-1.66	1.28045	0.046663	0.852	-1.91	1.33103	Up_D						0	0	0	gene silencing by RNA [GO:0031047]	0	nucleic acid binding [GO:0003676]; gene silencing by RNA [GO:0031047]	nucleic acid binding [GO:0003676]	GO:0003676; GO:0031047	0	0	PS50821;PS50822;	PF08699;PF16488;PF16486;PF02170;PF02171;	IPR014811;IPR032472;IPR032474;IPR003100;IPR036085;IPR003165;IPR012337;IPR036397;	A0A1B6PN88	36
A0A1W0W330	Uncharacterized protein		0	SORBI_3002G090400	22.5792	21.7629	18.9813	21.9965	23.3182	23.3012	21.5078	21.4118	22.6926	23.2104	18.7418	0.186963	0.905	1.76	0.728245	0.950419	0.96	0.0884	0.0220849							0	0	SUBCELLULAR LOCATION: Secreted, cell wall {ECO:0000256|ARBA:ARBA00004191}.	carbohydrate metabolic process [GO:0005975]; cell wall organization [GO:0071555]	extracellular region [GO:0005576]	extracellular region [GO:0005576]; polygalacturonase activity [GO:0004650]; carbohydrate metabolic process [GO:0005975]; cell wall organization [GO:0071555]	polygalacturonase activity [GO:0004650]	GO:0004650; GO:0005576; GO:0005975; GO:0071555	0	0	0	PF00295;	IPR000743;IPR006626;IPR012334;IPR011050;	A0A1W0W330	3
C5XML6	Uncharacterized protein		Sb03g003520	SORBI_3003G039300	19.4348	20.9695	17.4994	21.9246	20.7777	20.4519	21.1192	21.0142	20.2495	20.3611	20.4029	0.0500584	0.803	1.75	1.30052	0.422916	0.942	-0.729	0.373746							0	0	0	mitochondrial large ribosomal subunit assembly [GO:1902775]	mitochondrion [GO:0005739]	mitochondrion [GO:0005739]; ATP binding [GO:0005524]; RNA binding [GO:0003723]; RNA helicase activity [GO:0003724]; mitochondrial large ribosomal subunit assembly [GO:1902775]	ATP binding [GO:0005524]; RNA binding [GO:0003723]; RNA helicase activity [GO:0003724]	GO:0003723; GO:0003724; GO:0005524; GO:0005739; GO:1902775	MOTIF 94..122; /note="Q motif"; /evidence="ECO:0000256|PROSITE-ProRule:PRU00552"	0	PS51192;PS51194;PS51195;	PF00270;PF00271;	IPR011545;IPR014001;IPR001650;IPR027417;IPR014014;	C5XML6	10
C5YK78	HTH cro/C1-type domain-containing protein		Sb07g014940	SORBI_3007G106400	22.5605	24.8401	24.1595	26.0061	24.6544	26.1382	25.4222	26.2786	22.0558	25.8267	24.3543	0.10117	0.867	1.75	0.994948	0.132112	0.906	-1.77	0.879059							0	0	0	0	nucleus [GO:0005634]	nucleus [GO:0005634]; DNA binding [GO:0003677]	DNA binding [GO:0003677]	GO:0003677; GO:0005634	0	cd00093;	PS50943;	PF01381;PF08523;	IPR001387;IPR010982;IPR013729;	C5YK78	11
C5WRQ8	Uncharacterized protein		Sb01g041990	SORBI_3001G447000	17.1903	22.5924	18.9144	22.9202	22.0428	18.9911	21.5984	20.8089	18.5159	19.2136	18.1084	0.22908	0.915	1.75	0.640012	0.121769	0.903	-2.59	0.914465							0	0	0	0	0	nucleoside-triphosphate diphosphatase activity [GO:0047429]	nucleoside-triphosphate diphosphatase activity [GO:0047429]	GO:0047429	0	0	0	PF02545;	IPR029001;IPR003697;	C5WRQ8	6
C5WNL7	Arogenate dehydratase (EC 4.2.1.91)		Sb01g038740	SORBI_3001G410000	20.9729	18.2234	19.2585	20.6356	21.4248	21.6121	15.3753	17.8128	18.8493	22.5065	19.333	0.14244	0.89	1.74	0.846369	0.0145243	0.747	3.64	1.8379							0	PATHWAY: Amino-acid biosynthesis; L-phenylalanine biosynthesis; L-phenylalanine from L-arogenate: step 1/1. {ECO:0000256|ARBA:ARBA00004929, ECO:0000256|RuleBase:RU363004}.	SUBCELLULAR LOCATION: Plastid, chloroplast stroma {ECO:0000256|ARBA:ARBA00004470, ECO:0000256|RuleBase:RU363004}.	L-phenylalanine biosynthetic process [GO:0009094]	chloroplast [GO:0009507]; chloroplast stroma [GO:0009570]; cytoplasm [GO:0005737]	chloroplast [GO:0009507]; chloroplast stroma [GO:0009570]; cytoplasm [GO:0005737]; arogenate dehydratase activity [GO:0047769]; prephenate dehydratase activity [GO:0004664]; L-phenylalanine biosynthetic process [GO:0009094]	arogenate dehydratase activity [GO:0047769]; prephenate dehydratase activity [GO:0004664]	GO:0004664; GO:0005737; GO:0009094; GO:0009507; GO:0009570; GO:0047769	0	0	PS51671;PS00857;PS00858;PS51171;	PF00800;	IPR002912;IPR001086;IPR018528;	C5WNL7	5
C5YL21	Uncharacterized protein		Sb07g020770	SORBI_3007G131900	25.2662	26.0207	24.5233	27.0033	27.2675	26.7333	25.9231	26.0093	27.5788	27.8948	26.6715	0.00555988	0.391	1.73	2.25493	0.0269389	0.81	1.42	1.56962							0	0	0	0	integral component of membrane [GO:0016021]	integral component of membrane [GO:0016021]	0	GO:0016021	0	0	0	0	0	C5YL21	5
C5YIU6	RRM domain-containing protein		Sb07g027950	SORBI_3007G212300	17.6134	17.0727	18.077	19.8334	18.575	19.5341	17.6683	18.1273	19.2909	19.7624	20.5326	0.00661419	0.433	1.73	2.17952	0.00599728	0.62	1.96	2.22205							0	0	0	negative regulation of mRNA polyadenylation [GO:1900364]; regulation of mRNA stability [GO:0043488]	cytoplasm [GO:0005737]; nucleus [GO:0005634]	cytoplasm [GO:0005737]; nucleus [GO:0005634]; poly(A) binding [GO:0008143]; RNA binding [GO:0003723]; negative regulation of mRNA polyadenylation [GO:1900364]; regulation of mRNA stability [GO:0043488]	poly(A) binding [GO:0008143]; RNA binding [GO:0003723]	GO:0003723; GO:0005634; GO:0005737; GO:0008143; GO:0043488; GO:1900364	0	0	PS50102;	PF00076;	IPR040366;IPR012677;IPR035979;IPR000504;	C5YIU6	9
A0A1B6PMC7	Uncharacterized protein		Sb06g024100	SORBI_3006G165000	23.6265	24.8321	23.1029	25.7686	24.9303	26.0635	22.7843	22.5926	24.6333	25.2139	25.4194	0.00846252	0.491	1.73	2.0725	0.00242554	0.445	2.4	2.61519							0	0	0	0	nucleus [GO:0005634]	nucleus [GO:0005634]; mRNA binding [GO:0003729]; RNA binding [GO:0003723]	mRNA binding [GO:0003729]; RNA binding [GO:0003723]	GO:0003723; GO:0003729; GO:0005634	0	0	PS50102;	PF00076;	IPR012677;IPR035979;IPR000504;	A0A1B6PMC7	35
C5Y3B8	Uncharacterized protein		Sb05g019770	SORBI_3005G133800	18.2248	17.8165	16.3821	19.8854	18.3858	19.3538	18.4698	21.4259	18.9556	19.2511	16.4725	0.107651	0.872	1.73	0.967981	0.147261	0.91	-1.72	0.831912							0	0	0	0	integral component of membrane [GO:0016021]	integral component of membrane [GO:0016021]	0	GO:0016021	0	0	0	0	0	C5Y3B8	5
C5XMU3	Glycosyltransferase (EC 2.4.1.-)		Sb03g004160	SORBI_3003G047800	24.8128	25.35	24.7486	23.9815	22.0994	24.006	27.6802	27.3545	26.2798	27.7665	27.3328	0.0243575	0.706	-1.61	1.61337	0.573347	0.949	-0.391	0.241582	Up_D						0	0	0	0	intracellular membrane-bounded organelle [GO:0043231]	intracellular membrane-bounded organelle [GO:0043231]; UDP-glycosyltransferase activity [GO:0008194]	UDP-glycosyltransferase activity [GO:0008194]	GO:0008194; GO:0043231	0	0	PS00375;	PF00201;	IPR002213;IPR035595;	C5XMU3	18
C5XD79	Ribosome biogenesis protein WDR12 homolog		Sb02g038500	SORBI_3002G365900	18.845	20.1455	20.0488	18.8031	21.8279	23.6044	21.4457	20.8315	24.188	22.7137	22.629	0.136297	0.887	1.73	0.865515	0.119112	0.902	2.04	0.924046							0	0	SUBCELLULAR LOCATION: Nucleus, nucleolus {ECO:0000256|HAMAP-Rule:MF_03029}. Nucleus, nucleoplasm {ECO:0000256|HAMAP-Rule:MF_03029}.	maturation of 5.8S rRNA from tricistronic rRNA transcript (SSU-rRNA, 5.8S rRNA, LSU-rRNA) [GO:0000466]; maturation of LSU-rRNA from tricistronic rRNA transcript (SSU-rRNA, 5.8S rRNA, LSU-rRNA) [GO:0000463]	nucleolus [GO:0005730]; nucleoplasm [GO:0005654]; plasmodesma [GO:0009506]; preribosome, large subunit precursor [GO:0030687]	nucleolus [GO:0005730]; nucleoplasm [GO:0005654]; plasmodesma [GO:0009506]; preribosome, large subunit precursor [GO:0030687]; ribonucleoprotein complex binding [GO:0043021]; maturation of 5.8S rRNA from tricistronic rRNA transcript (SSU-rRNA, 5.8S rRNA, LSU-rRNA) [GO:0000466]; maturation of LSU-rRNA from tricistronic rRNA transcript (SSU-rRNA, 5.8S rRNA, LSU-rRNA) [GO:0000463]	ribonucleoprotein complex binding [GO:0043021]	GO:0000463; GO:0000466; GO:0005654; GO:0005730; GO:0009506; GO:0030687; GO:0043021	0	0	PS00678;PS50082;PS50294;	PF08154;PF00400;	IPR020472;IPR012972;IPR015943;IPR001680;IPR019775;IPR017986;IPR036322;IPR028599;	C5XD79	11
A0A1B6PBD9	Uncharacterized protein		0	SORBI_3008G049200	27.7293	26.8471	27.4597	29.1192	28.8712	29.204	27.4142	28.1625	29.6411	29.6403	29.0207	0.00171263	0.169	1.72	2.76634	0.00447935	0.568	1.65	2.34878							0	0	0	0	0	0	0	0	0	0	0	PF02496;	IPR003496;	A0A1B6PBD9	3
C5Y1L1	Uncharacterized protein		Sb05g008350	SORBI_3005G096300	21.2494	19.083	19.9621	18.533	18.3157	18.7116	19.8501	20.1252	17.3573	19.3062	17.8891	0.0347935	0.759	-1.58	1.4585	0.0317638	0.824	-1.8	1.49807	down						0	0	0	defense response [GO:0006952]	0	ADP binding [GO:0043531]; defense response [GO:0006952]	ADP binding [GO:0043531]	GO:0006952; GO:0043531	0	cd14798;	0	PF00931;PF18052;	IPR032675;IPR002182;IPR027417;IPR038005;IPR041118;	C5Y1L1	9
Q09EJ4	Ribosomal protein S3		0	0	18.7902	17.9528	17.4363	19.4467	20.4577	19.4117	19.6742	19.6822	19.6016	18.4628	19.0216	0.00707981	0.449	1.71	2.14998	0.272644	0.931	-0.65	0.564405							0	0	0	translation [GO:0006412]	mitochondrion [GO:0005739]; ribosome [GO:0005840]	mitochondrion [GO:0005739]; ribosome [GO:0005840]; RNA binding [GO:0003723]; structural constituent of ribosome [GO:0003735]; translation [GO:0006412]	RNA binding [GO:0003723]; structural constituent of ribosome [GO:0003735]	GO:0003723; GO:0003735; GO:0005739; GO:0005840; GO:0006412	0	0	PS00548;	PF00189;	IPR009019;IPR001351;IPR036419;IPR018280;	Q09EJ4	12
C5Z067	Protein kinase domain-containing protein		Sb09g004060	SORBI_3009G047200	20.8118	21.7122	20.5568	20.5772	18.9419	18.8171	22.2716	21.3541	18.7819	17.714	19.6634	0.0404864	0.778	-1.58	1.39269	0.0022778	0.432	-3.09	2.64248	down						0	0	0	signal transduction [GO:0007165]	cytoplasm [GO:0005737]	cytoplasm [GO:0005737]; ATP binding [GO:0005524]; protein kinase activity [GO:0004672]; signal transduction [GO:0007165]	ATP binding [GO:0005524]; protein kinase activity [GO:0004672]	GO:0004672; GO:0005524; GO:0005737; GO:0007165	0	0	PS00107;PS50011;PS00108;	PF00564;PF07714;	IPR011009;IPR000270;IPR000719;IPR017441;IPR001245;IPR008271;	C5Z067	9
A0A1Z5RAN6	WD_REPEATS_REGION domain-containing protein		0	SORBI_3007G137350	17.567	18.939	19.2344	20.7864	18.992	21.1056	19.0637	19.6472	21.2515	19.6561	21.841	0.0498588	0.803	1.71	1.30226	0.098759	0.894	1.56	1.00542							0	0	0	megagametogenesis [GO:0009561]; positive regulation of transcription by RNA polymerase I [GO:0045943]; rRNA processing [GO:0006364]	nucleolus [GO:0005730]	nucleolus [GO:0005730]; megagametogenesis [GO:0009561]; positive regulation of transcription by RNA polymerase I [GO:0045943]; rRNA processing [GO:0006364]	0	GO:0005730; GO:0006364; GO:0009561; GO:0045943	0	0	PS50082;PS50294;	PF09384;PF00400;	IPR018983;IPR015943;IPR001680;IPR017986;IPR036322;	A0A1Z5RAN6	4
C5YVF7	Uncharacterized protein		Sb09g028070	SORBI_3009G227700	23.4319	23.4189	19.5775	24.3023	23.5854	23.6764	24.7455	23.5632	23.8497	22.7694	24.1509	0.110082	0.873	1.71	0.958283	0.614699	0.951	-0.564	0.211338							0	0	0	proteasome assembly [GO:0043248]	0	proteasome assembly [GO:0043248]	0	GO:0043248	0	0	0	PF10508;	IPR011989;IPR016024;IPR019538;	C5YVF7	18
A0A1B6PNG7	t-SNARE coiled-coil homology domain-containing protein		Sb06g030000	SORBI_3006G232200	18.4221	17.3255	22.6868	21.6117	22.8805	19.0649	20.302	22.0878	18.3667	18.7157	17.7353	0.248693	0.919	1.71	0.604337	0.0912059	0.89	-2.92	1.03998							0	0	0	intracellular protein transport [GO:0006886]; vesicle docking [GO:0048278]; vesicle fusion [GO:0006906]	endomembrane system [GO:0012505]; integral component of membrane [GO:0016021]; SNARE complex [GO:0031201]	endomembrane system [GO:0012505]; integral component of membrane [GO:0016021]; SNARE complex [GO:0031201]; SNAP receptor activity [GO:0005484]; SNARE binding [GO:0000149]; intracellular protein transport [GO:0006886]; vesicle docking [GO:0048278]; vesicle fusion [GO:0006906]	SNAP receptor activity [GO:0005484]; SNARE binding [GO:0000149]	GO:0000149; GO:0005484; GO:0006886; GO:0006906; GO:0012505; GO:0016021; GO:0031201; GO:0048278	0	0	PS50192;	PF05739;	IPR000727;	A0A1B6PNG7	10
C5XYF2	Uncharacterized protein		Sb04g007860	SORBI_3004G095300	25.0109	25.9986	24.9916	26.8516	26.8868	27.3675	24.3915	23.4469	25.4351	26.9051	26.3474	0.00785427	0.474	1.7	2.10489	0.0025184	0.453	2.31	2.59888							0	0	0	regulation of RNA metabolic process [GO:0051252]	nucleoplasm [GO:0005654]; ribonucleoprotein complex [GO:1990904]	nucleoplasm [GO:0005654]; ribonucleoprotein complex [GO:1990904]; mRNA binding [GO:0003729]; RNA binding [GO:0003723]; regulation of RNA metabolic process [GO:0051252]	mRNA binding [GO:0003729]; RNA binding [GO:0003723]	GO:0003723; GO:0003729; GO:0005654; GO:0051252; GO:1990904	0	cd12330;	PS50102;	PF00076;	IPR034155;IPR012677;IPR035979;IPR000504;	C5XYF2	12
C5XFS1	Uncharacterized protein		Sb03g009550	SORBI_3003G113400	17.2738	16.982	17.7824	17.5101	18.6708	20.9695	19.0056	18.0236	22.1033	22.058	22.0089	0.0522823	0.808	1.7	1.28165	0.0023682	0.44	3.54	2.62558							0	0	0	translation [GO:0006412]	mitochondrial large ribosomal subunit [GO:0005762]; mitochondrion [GO:0005739]	mitochondrial large ribosomal subunit [GO:0005762]; mitochondrion [GO:0005739]; structural constituent of ribosome [GO:0003735]; translation [GO:0006412]	structural constituent of ribosome [GO:0003735]	GO:0003735; GO:0005739; GO:0005762; GO:0006412	0	0	0	PF00297;	IPR000597;IPR019927;IPR009000;	C5XFS1	7
C5X0F4	Uncharacterized protein	At2g37020 and Zm00001d014122,	Sb01g020820	SORBI_3001G235700	18.5132	17.7457	18.8335	20.6338	20.6954	18.8344	17.5719	17.3007	22.7778	23.428	23.0676	0.0132819	0.592	1.69	1.87674	6.07599e-06	0.000332	5.65	5.21638							0	0	SUBCELLULAR LOCATION: Nucleus {ECO:0000256|ARBA:ARBA00004123}.	0	nucleus [GO:0005634]	nucleus [GO:0005634]; endoribonuclease activity [GO:0004521]; RNA binding [GO:0003723]; sequence-specific DNA binding [GO:0043565]; single-stranded DNA binding [GO:0003697]	endoribonuclease activity [GO:0004521]; RNA binding [GO:0003723]; sequence-specific DNA binding [GO:0043565]; single-stranded DNA binding [GO:0003697]	GO:0003697; GO:0003723; GO:0004521; GO:0005634; GO:0043565	0	cd14819;	0	PF01997;	IPR033956;IPR016069;IPR002848;IPR016068;IPR036081;	C5X0F4	5
A0A1B6QIE2	Fip1 domain-containing protein		Sb01g009630	SORBI_3001G107900	18.7548	17.4766	17.6217	19.0512	19.1541	20.703	17.8864	18.2598	18.2381	18.4521	18.1155	0.011299	0.557	1.69	1.94696	0.751107	0.955	0.195	0.124298							0	0	SUBCELLULAR LOCATION: Nucleus {ECO:0000256|ARBA:ARBA00004123}.	0	0	identical protein binding [GO:0042802]; RNA binding [GO:0003723]	identical protein binding [GO:0042802]; RNA binding [GO:0003723]	GO:0003723; GO:0042802	0	0	0	PF05182;	IPR007854;	A0A1B6QIE2	6
A0A194YNE0	Uncharacterized protein		Sb04g006690	SORBI_3004G081100	18.3697	17.9499	21.2507	19.9839	21.3651	21.2853	23.0674	22.6802	22.0899	21.4335	22.8296	0.0748949	0.843	1.69	1.12555	0.441789	0.943	-0.756	0.354785							0	0	0	0	0	GTPase activator activity [GO:0005096]; metal ion binding [GO:0046872]	GTPase activator activity [GO:0005096]; metal ion binding [GO:0046872]	GO:0005096; GO:0046872	0	0	PS50115;PS50004;	PF01412;PF00168;	IPR037278;IPR001164;IPR038508;IPR000008;IPR035892;	A0A194YNE0	5
A0A1W0W666	Thioredoxin-like_fold domain-containing protein		Sb02g031470	SORBI_3002G281800	22.8023	23.0231	23.0493	25.5428	23.7436	24.6342	25.1849	25.0877	25.798	25.9685	26.1397	0.00470182	0.35	1.68	2.32773	0.135441	0.907	0.832	0.868251							0	0	0	0	0	0	0	0	0	0	0	PF13462;	IPR012336;IPR036249;	A0A1W0W666	6
A0A1Z5RAZ4	Glutamate decarboxylase (EC 4.1.1.15)		0	SORBI_3007G152800	22.4186	21.6808	20.8078	23.465	23.8276	22.6438	19.6185	19.4717	23.0517	25.3801	24.2459	0.0294167	0.735	1.68	1.53141	0.000105851	0.0374	4.68	3.9753							0	0	0	glutamate metabolic process [GO:0006536]	0	glutamate decarboxylase activity [GO:0004351]; pyridoxal phosphate binding [GO:0030170]; glutamate metabolic process [GO:0006536]	glutamate decarboxylase activity [GO:0004351]; pyridoxal phosphate binding [GO:0030170]	GO:0004351; GO:0006536; GO:0030170	0	0	0	PF00282;	IPR010107;IPR002129;IPR015424;IPR015421;	A0A1Z5RAZ4	10
C5WSN1	Uncharacterized protein		Sb01g042470	SORBI_3001G451700	25.6358	24.988	25.6349	22.9219	24.1082	24.5038	25.9858	26.7821	24.9116	24.7977	24.8182	0.0085108	0.493	-1.57	2.07003	0.0167798	0.764	-1.54	1.77521	Up_D				1.13728	similar to Cytochrome P450 family protein; expressed	0	0	0	0	0	heme binding [GO:0020037]; iron ion binding [GO:0005506]; monooxygenase activity [GO:0004497]; oxidoreductase activity, acting on paired donors, with incorporation or reduction of molecular oxygen [GO:0016705]	heme binding [GO:0020037]; iron ion binding [GO:0005506]; monooxygenase activity [GO:0004497]; oxidoreductase activity, acting on paired donors, with incorporation or reduction of molecular oxygen [GO:0016705]	GO:0004497; GO:0005506; GO:0016705; GO:0020037	0	0	PS00086;	PF00067;	IPR001128;IPR017972;IPR002401;IPR036396;	C5WSN1	31
C5XBD4	Phosphopyruvate hydratase (EC 4.2.1.11)		Sb02g023480	SORBI_3002G186900	20.0773	19.3287	19.7491	21.9747	19.8003	22.4225	18.6369	19.0867	18.8511	19.1252	19.9957	0.0320082	0.747	1.68	1.49474	0.550252	0.948	0.462	0.259438					1.05904	similar to Enolase	0	PATHWAY: Carbohydrate degradation; glycolysis; pyruvate from D-glyceraldehyde 3-phosphate: step 4/5. {ECO:0000256|ARBA:ARBA00005031}.	0	glycolytic process [GO:0006096]; regulation of vacuole fusion, non-autophagic [GO:0032889]	phosphopyruvate hydratase complex [GO:0000015]	phosphopyruvate hydratase complex [GO:0000015]; magnesium ion binding [GO:0000287]; phosphopyruvate hydratase activity [GO:0004634]; glycolytic process [GO:0006096]; regulation of vacuole fusion, non-autophagic [GO:0032889]	magnesium ion binding [GO:0000287]; phosphopyruvate hydratase activity [GO:0004634]	GO:0000015; GO:0000287; GO:0004634; GO:0006096; GO:0032889	0	cd03313;	PS00164;	PF00113;PF03952;	IPR000941;IPR036849;IPR029017;IPR020810;IPR020809;IPR020811;	C5XBD4	5
A0A194YK39	Chlorophyll a-b binding protein, chloroplastic		0	SORBI_3010G189300	31.3741	30.9212	31.2552	31.352	31.2158	31.4586	31.3713	30.985	30.7507	31.1415	31.0331	0.636438	0.951	0.159	0.196244	0.589135	0.95	-0.203	0.229785							0	0	SUBCELLULAR LOCATION: Plastid, chloroplast thylakoid membrane {ECO:0000256|RuleBase:RU363080}.	photosynthesis, light harvesting [GO:0009765]; protein-chromophore linkage [GO:0018298]	chloroplast thylakoid membrane [GO:0009535]; integral component of membrane [GO:0016021]; photosystem I [GO:0009522]; photosystem II [GO:0009523]	chloroplast thylakoid membrane [GO:0009535]; integral component of membrane [GO:0016021]; photosystem I [GO:0009522]; photosystem II [GO:0009523]; chlorophyll binding [GO:0016168]; photosynthesis, light harvesting [GO:0009765]; protein-chromophore linkage [GO:0018298]	chlorophyll binding [GO:0016168]	GO:0009522; GO:0009523; GO:0009535; GO:0009765; GO:0016021; GO:0016168; GO:0018298	0	0	0	PF00504;	IPR001344;IPR022796;IPR023329;	A0A194YK39	15
A0A1B6PPR6	Non-reducing end alpha-L-arabinofuranosidase (EC 3.2.1.55)		0	SORBI_3005G022500	23.705	23.5164	23.6379	25.0967	25.2049	25.5799	22.1851	23.7223	19.7906	20.2602	20.9104	0.00608474	0.412	1.67	2.21576	0.00070035	0.214	-2.63	3.15468							0	0	0	L-arabinose metabolic process [GO:0046373]	0	alpha-L-arabinofuranosidase activity [GO:0046556]; L-arabinose metabolic process [GO:0046373]	alpha-L-arabinofuranosidase activity [GO:0046556]	GO:0046373; GO:0046556	0	0	0	PF06964;	IPR010720;IPR008979;IPR013780;IPR017853;	A0A1B6PPR6	7
C5X0K4	Uncharacterized protein		Sb01g021250	SORBI_3001G240000	25.1994	26.3193	25.4766	24.6954	24.4478	23.2	24.5541	25.1652	26.8713	25.5271	25.9083	0.0201746	0.673	-1.55	1.69519	0.0749412	0.88	1.24	1.12528	down						0	0	0	translation [GO:0006412]	ribosome [GO:0005840]	ribosome [GO:0005840]; structural constituent of ribosome [GO:0003735]; translation [GO:0006412]	structural constituent of ribosome [GO:0003735]	GO:0003735; GO:0005840; GO:0006412	0	0	0	PF00830;	IPR034704;IPR026569;IPR037147;IPR001383;	C5X0K4	17
C5XUZ7	PHD-type domain-containing protein		Sb04g023220	SORBI_3004G182900	21.9551	24.7686	23.4844	24.7584	25.1948	25.2754	23.1617	22.4513	25.512	24.7154	23.933	0.0392162	0.774	1.67	1.40653	0.0358172	0.834	1.91	1.44591							0	0	SUBCELLULAR LOCATION: Nucleus {ECO:0000256|ARBA:ARBA00004123}.	regulation of transcription, DNA-templated [GO:0006355]	0	histone binding [GO:0042393]; metal ion binding [GO:0046872]; regulation of transcription, DNA-templated [GO:0006355]	histone binding [GO:0042393]; metal ion binding [GO:0046872]	GO:0006355; GO:0042393; GO:0046872	0	0	PS01359;PS50016;	PF12165;PF00628;	IPR021998;IPR019786;IPR011011;IPR001965;IPR019787;IPR013083;	C5XUZ7	4
A0A1B6PDF8	CCHC-type domain-containing protein		Sb08g018400	SORBI_3008G131800	19.0135	19.1524	17.0351	19.8536	20.4478	19.8694	17.3271	18.2837	20.5557	20.9481	20.5009	0.0191725	0.664	1.66	1.71732	0.00165855	0.365	2.86	2.78027							0	0	0	rescue of stalled ribosome [GO:0072344]; ribosome-associated ubiquitin-dependent protein catabolic process [GO:1990116]	RQC complex [GO:1990112]	RQC complex [GO:1990112]; ribosomal large subunit binding [GO:0043023]; tRNA binding [GO:0000049]; zinc ion binding [GO:0008270]; rescue of stalled ribosome [GO:0072344]; ribosome-associated ubiquitin-dependent protein catabolic process [GO:1990116]	ribosomal large subunit binding [GO:0043023]; tRNA binding [GO:0000049]; zinc ion binding [GO:0008270]	GO:0000049; GO:0008270; GO:0043023; GO:0072344; GO:1990112; GO:1990116	0	0	PS50158;	PF11923;PF05670;PF00098;	IPR021846;IPR008532;IPR001878;IPR036875;	A0A1B6PDF8	44
A0A1Z5R8U7	Purple acid phosphatase (EC 3.1.3.2)		0	SORBI_3007G091100	20.2387	20.4321	16.9245	22.3947	18.7411	21.4481	22.0878	22.8581	22.4812	21.3655	21.9014	0.165847	0.899	1.66	0.780293	0.662736	0.953	-0.557	0.17866							0	0	0	0	0	acid phosphatase activity [GO:0003993]; metal ion binding [GO:0046872]	acid phosphatase activity [GO:0003993]; metal ion binding [GO:0046872]	GO:0003993; GO:0046872	0	cd00839;	0	PF00149;PF14008;PF16656;	IPR004843;IPR041792;IPR039331;IPR008963;IPR015914;IPR025733;	A0A1Z5R8U7	6
C5XVW9	Aldo_ket_red domain-containing protein		Sb04g037250	SORBI_3004G345500	25.0229	26.725	25.0054	25.4605	24.2986	22.3473	26.2509	23.2433	23.9288	22.5551	24.4088	0.161284	0.897	-1.55	0.792408	0.351447	0.938	-1.12	0.45414	up_DH						0	0	SUBCELLULAR LOCATION: Cytoplasm {ECO:0000256|ARBA:ARBA00004496}.	oxidation-reduction process [GO:0055114]	cytoplasm [GO:0005737]	cytoplasm [GO:0005737]; aldo-keto reductase (NADP) activity [GO:0004033]; voltage-gated potassium channel activity [GO:0005249]; oxidation-reduction process [GO:0055114]	aldo-keto reductase (NADP) activity [GO:0004033]; voltage-gated potassium channel activity [GO:0005249]	GO:0004033; GO:0005249; GO:0005737; GO:0055114	0	cd06660;	0	PF00248;	IPR005983;IPR005399;IPR023210;IPR036812;	C5XVW9	18
A0A194YIZ8	Uncharacterized protein		0	SORBI_3010G079800	21.959	24.7557	23.1645	24.9727	24.8364	25.0071	23.6733	22.3852	24.6243	23.9503	23.5948	0.0384011	0.772	1.65	1.41566	0.210327	0.923	1.03	0.677104							0	0	0	regulation of transcription, DNA-templated [GO:0006355]	nucleus [GO:0005634]	nucleus [GO:0005634]; regulation of transcription, DNA-templated [GO:0006355]	0	GO:0005634; GO:0006355	0	0	0	PF04504;	IPR007592;	A0A194YIZ8	18
C5YE32	AAA domain-containing protein		Sb06g025740	SORBI_3006G183100	16.529	22.452	21.3556	20.2952	22.6924	22.3069	22.5728	21.5675	23.4239	23.0784	22.3414	0.251369	0.919	1.65	0.599688	0.575025	0.949	0.878	0.240313					1.29278	similar to OSIGBa0139P06.6 protein	0	0	0	DNA-dependent DNA replication [GO:0006261]; DNA repair [GO:0006281]	DNA replication factor C complex [GO:0005663]; nucleus [GO:0005634]	DNA replication factor C complex [GO:0005663]; nucleus [GO:0005634]; ATP binding [GO:0005524]; DNA binding [GO:0003677]; DNA repair [GO:0006281]; DNA-dependent DNA replication [GO:0006261]	ATP binding [GO:0005524]; DNA binding [GO:0003677]	GO:0003677; GO:0005524; GO:0005634; GO:0005663; GO:0006261; GO:0006281	0	0	0	PF00004;PF08542;	IPR003593;IPR003959;IPR008921;IPR027417;IPR013748;	C5YE32	16
A0A1B6PC50	Amidase domain-containing protein		Sb08g004400	SORBI_3008G052000	22.8591	17.9924	19.2829	19.0481	18.0886	18.4145	22.0931	21.5227	24.945	24.8582	23.3134	0.189072	0.906	-1.53	0.723373	0.0613062	0.869	2.56	1.2125	down						0	0	0	0	integral component of membrane [GO:0016021]	integral component of membrane [GO:0016021]; hydrolase activity [GO:0016787]	hydrolase activity [GO:0016787]	GO:0016021; GO:0016787	0	0	0	PF01425;	IPR000120;IPR023631;IPR036928;	A0A1B6PC50	13
A0A1B6PAB5	Uncharacterized protein		Sb09g029670	SORBI_3009G245800	20.8791	20.9269	21.7687	23.7773	21.218	23.4713	22.0462	24.6808	19.4219	22.0698	17.8156	0.187033	0.905	1.63	0.728082	0.0198166	0.781	-3.59	1.70297							0	0	0	0	0	0	0	0	0	0	0	PF06972;	IPR009719;IPR009060;	A0A1B6PAB5	9
C5XT35	NADP-dependent D-sorbitol-6-phosphate dehydrogenase		Sb04g001950	Sb24P17cg_100SORBI_3004G021300	24.2499	23.0931	23.5806	24.5787	25.3338	25.8828	24.572	24.6362	25.6026	26.2708	27.0103	0.0112262	0.556	1.62	1.94977	0.0160504	0.759	1.69	1.79451							0	0	0	0	cytosol [GO:0005829]	cytosol [GO:0005829]; alcohol dehydrogenase (NADP+) activity [GO:0008106]; alditol:NADP+ 1-oxidoreductase activity [GO:0004032]; oxidoreductase activity [GO:0016491]	alcohol dehydrogenase (NADP+) activity [GO:0008106]; alditol:NADP+ 1-oxidoreductase activity [GO:0004032]; oxidoreductase activity [GO:0016491]	GO:0004032; GO:0005829; GO:0008106; GO:0016491	0	cd06660;	PS00798;PS00062;PS00063;	PF00248;	IPR018170;IPR020471;IPR023210;IPR036812;	C5XT35	12
C5WRH2	Uncharacterized protein		Sb01g028800	SORBI_3001G294900	21.6286	22.366	20.6868	23.1611	22.2076	24.186	20.7952	20.3013	21.5062	23.8995	23.5333	0.0594997	0.822	1.62	1.22549	0.0178098	0.77	2.43	1.74934							0	0	0	regulation of gene expression [GO:0010468]	cytoplasm [GO:0005737]; nucleus [GO:0005634]	cytoplasm [GO:0005737]; nucleus [GO:0005634]; mRNA binding [GO:0003729]; regulation of gene expression [GO:0010468]	mRNA binding [GO:0003729]	GO:0003729; GO:0005634; GO:0005737; GO:0010468	0	0	0	PF00013;	IPR004087;IPR004088;IPR036612;	C5WRH2	14
A0A1B6QIK6	Uncharacterized protein		Sb01g010590	SORBI_3001G119900	21.1346	22.6565	21.2948	23.8751	21.9767	24.0849	21.5323	18.4678	21.8631	23.8231	23.0784	0.113161	0.875	1.62	0.946303	0.0192303	0.778	2.92	1.71601							0	0	0	mRNA splicing, via spliceosome [GO:0000398]	catalytic step 2 spliceosome [GO:0071013]	catalytic step 2 spliceosome [GO:0071013]; ATP binding [GO:0005524]; RNA binding [GO:0003723]; mRNA splicing, via spliceosome [GO:0000398]	ATP binding [GO:0005524]; RNA binding [GO:0003723]	GO:0000398; GO:0003723; GO:0005524; GO:0071013	MOTIF 387..415; /note="Q motif"; /evidence="ECO:0000256|PROSITE-ProRule:PRU00552"	0	PS00039;PS51192;PS51194;PS51195;	PF00270;PF00271;	IPR011545;IPR014001;IPR001650;IPR027417;IPR000629;IPR014014;	A0A1B6QIK6	24
C5WM29	Protein kinase domain-containing protein		Sb01g009600	SORBI_3001G107500	23.6361	18.8128	23.2097	23.4771	23.3484	23.6891	23.7649	23.7079	23.3856	23.0779	23.1463	0.158501	0.896	1.62	0.799969	0.661849	0.953	-0.533	0.179241							0	0	0	phosphorylation of RNA polymerase II C-terminal domain [GO:0070816]; positive regulation of transcription elongation from RNA polymerase II promoter [GO:0032968]; protein phosphorylation [GO:0006468]	cyclin-dependent protein kinase holoenzyme complex [GO:0000307]; nuclear chromatin [GO:0000790]; nucleus [GO:0005634]	cyclin-dependent protein kinase holoenzyme complex [GO:0000307]; nuclear chromatin [GO:0000790]; nucleus [GO:0005634]; ATP binding [GO:0005524]; cyclin-dependent protein serine/threonine kinase activity [GO:0004693]; RNA polymerase II CTD heptapeptide repeat kinase activity [GO:0008353]; phosphorylation of RNA polymerase II C-terminal domain [GO:0070816]; positive regulation of transcription elon…	ATP binding [GO:0005524]; cyclin-dependent protein serine/threonine kinase activity [GO:0004693]; RNA polymerase II CTD heptapeptide repeat kinase activity [GO:0008353]	GO:0000307; GO:0000790; GO:0004693; GO:0005524; GO:0005634; GO:0006468; GO:0008353; GO:0032968; GO:0070816	0	0	PS00107;PS50011;PS00108;	PF00069;	IPR011009;IPR000719;IPR017441;IPR008271;	C5WM29	18
C5Z804	RRM domain-containing protein		Sb10g009240	SORBI_3010G105600	22.8695	23.8134	23.3777	24.7587	24.6805	25.4493	23.326	24.7544	23.9624	24.396	24.0506	0.00737293	0.459	1.61	2.13236	0.859335	0.958	0.0961	0.0658373							0	0	0	0	0	RNA binding [GO:0003723]	RNA binding [GO:0003723]	GO:0003723	0	0	PS50102;	PF00076;	IPR025715;IPR012677;IPR035979;IPR000504;	C5Z804	9
C5Y0F0	GTP diphosphokinase (EC 2.7.6.5)		Sb04g030900	SORBI_3004G271600	16.9114	16.0278	19.0763	19.6552	18.034	19.148	17.4713	19.1927	18.3091	18.8529	17.5593	0.0863035	0.855	1.61	1.06397	0.92423	0.959	-0.0916	0.0342199							0	0	0	guanosine tetraphosphate metabolic process [GO:0015969]	0	guanosine tetraphosphate metabolic process [GO:0015969]	0	GO:0015969	0	cd00077;cd05399;	PS51831;	PF04607;	IPR012675;IPR003607;IPR043519;IPR007685;	C5Y0F0	5
A0A1W0VRZ3	Uncharacterized protein		Sb10g007230	SORBI_3010G083500	20.3698	20.4999	19.2484	21.9664	19.7095	23.2586	18.2044	21.6618	19.9998	22.917	22.3853	0.205238	0.91	1.61	0.687741	0.19634	0.921	1.83	0.706991							0	0	0	aerobic electron transport chain [GO:0019646]; phylloquinone biosynthetic process [GO:0042372]	chloroplast [GO:0009507]	chloroplast [GO:0009507]; hydrolase activity [GO:0016787]; NAD(P)H dehydrogenase (quinone) activity [GO:0003955]; aerobic electron transport chain [GO:0019646]; phylloquinone biosynthetic process [GO:0042372]	hydrolase activity [GO:0016787]; NAD(P)H dehydrogenase (quinone) activity [GO:0003955]	GO:0003955; GO:0009507; GO:0016787; GO:0019646; GO:0042372	0	0	0	PF07859;PF07992;	IPR029058;IPR013094;IPR036188;IPR023753;	A0A1W0VRZ3	12
C5Y974	FAD-binding FR-type domain-containing protein		Sb06g017800	SORBI_3006G093100	25.8736	25.6465	26.1653	23.19	24.8411	25.1787	24.849	25.5521	24.7287	24.7103	24.7811	0.0185192	0.658	-1.49	1.73238	0.451112	0.944	-0.46	0.345715	down				-1.101	similar to Os04g0444800 protein	0	0	SUBCELLULAR LOCATION: Membrane {ECO:0000256|ARBA:ARBA00004141}; Multi-pass membrane protein {ECO:0000256|ARBA:ARBA00004141}.	oxidation-reduction process [GO:0055114]	integral component of membrane [GO:0016021]; plasma membrane [GO:0005886]	integral component of membrane [GO:0016021]; plasma membrane [GO:0005886]; oxidoreductase activity [GO:0016491]; oxidation-reduction process [GO:0055114]	oxidoreductase activity [GO:0016491]	GO:0005886; GO:0016021; GO:0016491; GO:0055114	0	0	PS51384;	PF08022;PF01794;PF08030;	IPR013112;IPR017927;IPR013130;IPR013121;IPR039261;IPR017938;	C5Y974	21
C5XNT7	Hydrolase_4 domain-containing protein		Sb03g025970	SORBI_3003G196900	18.46	21.3934	21.2727	21.857	18.1048	16.6798	22.9894	23.4446	18.9928	17.6575	19.3376	0.270103	0.922	-1.49	0.56847	0.0104666	0.706	-4.55	1.9802	down						0	0	0	0	0	0	0	0	0	0	0	PF12146;	IPR029058;IPR022742;	C5XNT7	5
Q0H639	Uncharacterized protein		0	0	23.8848	24.8928	23.9267	25.5819	25.99	25.9472	24.2948	25.709	24.6372	23.9218	18.7039	0.250352	0.919	1.6	0.601449	0.110587	0.899	-2.58	0.956297							0	0	0	0	0	0	0	0	0	0	0	PF04419;PF12907;	IPR039713;IPR039438;IPR007513;IPR026939;	Q0H639	3
C5YPV3	PsbP domain-containing protein		Sb08g018390	SORBI_3008G131700	18.6801	24.2727	22.5786	20.7448	18.5854	21.7366	23.1048	20.6815	20.2279	17.503	20.0123	0.338466	0.931	-1.49	0.470485	0.142007	0.909	-2.65	0.847692	down						0	0	0	photosynthesis [GO:0015979]	extrinsic component of membrane [GO:0019898]; photosystem II oxygen evolving complex [GO:0009654]	extrinsic component of membrane [GO:0019898]; photosystem II oxygen evolving complex [GO:0009654]; calcium ion binding [GO:0005509]; photosynthesis [GO:0015979]	calcium ion binding [GO:0005509]	GO:0005509; GO:0009654; GO:0015979; GO:0019898	0	0	0	PF01789;	IPR016123;IPR002683;	C5YPV3	6
A0A1W0VY11	M20_dimer domain-containing protein		Sb03g025480	SORBI_3003G190500	24.6085	23.9831	24.2268	24.0495	21.5556	22.8464	21.6676	23.7417	20.7163	23.7241	22.4839	0.137705	0.888	-1.46	0.861049	0.701243	0.954	-0.397	0.154132	Up_D						0	0	0	auxin metabolic process [GO:0009850]	endoplasmic reticulum [GO:0005783]; integral component of membrane [GO:0016021]	endoplasmic reticulum [GO:0005783]; integral component of membrane [GO:0016021]; hydrolase activity [GO:0016787]; IAA-Ala conjugate hydrolase activity [GO:0010179]; auxin metabolic process [GO:0009850]	hydrolase activity [GO:0016787]; IAA-Ala conjugate hydrolase activity [GO:0010179]	GO:0005783; GO:0009850; GO:0010179; GO:0016021; GO:0016787	0	0	0	PF07687;PF01546;	IPR017439;IPR036264;IPR002933;IPR011650;	A0A1W0VY11	15
C5XE66	Histone H2B		Sb03g007700	SORBI_3003G092200	25.6048	26.5938	26.1322	26.022	26.7561	26.56	17.5786	19.3672	18.5516	18.1431	18.4026	0.526812	0.946	0.336	0.278345	0.855185	0.958	-0.107	0.0679397						similar to Histone H2B.5	0	0	SUBCELLULAR LOCATION: Chromosome {ECO:0000256|ARBA:ARBA00004286}. Nucleus {ECO:0000256|ARBA:ARBA00004123, ECO:0000256|RuleBase:RU000451}.	nucleosome assembly [GO:0006334]	nucleosome [GO:0000786]; nucleus [GO:0005634]	nucleosome [GO:0000786]; nucleus [GO:0005634]; DNA binding [GO:0003677]; protein heterodimerization activity [GO:0046982]; nucleosome assembly [GO:0006334]	DNA binding [GO:0003677]; protein heterodimerization activity [GO:0046982]	GO:0000786; GO:0003677; GO:0005634; GO:0006334; GO:0046982	0	0	PS00357;	PF00125;	IPR009072;IPR007125;IPR000558;	C5XE66	3
C5YEN1	Uncharacterized protein		Sb06g026720	SORBI_3006G194400	18.5991	18.1232	17.226	20.5455	19.152	19.0319	17.3944	17.749	19.6367	20.1781	16.1474	0.134654	0.887	1.59	0.870779	0.34478	0.937	1.08	0.462458							0	0	0	positive regulation of DNA-templated transcription, elongation [GO:0032786]; regulation of transcription by RNA polymerase II [GO:0006357]	cyclin/CDK positive transcription elongation factor complex [GO:0008024]; host cell nucleus [GO:0042025]; nucleus [GO:0005634]	cyclin/CDK positive transcription elongation factor complex [GO:0008024]; host cell nucleus [GO:0042025]; nucleus [GO:0005634]; cyclin-dependent protein serine/threonine kinase activator activity [GO:0061575]; cyclin-dependent protein serine/threonine kinase regulator activity [GO:0016538]; positive regulation of DNA-templated transcription, elongation [GO:0032786]; regulation of transcription by…	cyclin-dependent protein serine/threonine kinase activator activity [GO:0061575]; cyclin-dependent protein serine/threonine kinase regulator activity [GO:0016538]	GO:0005634; GO:0006357; GO:0008024; GO:0016538; GO:0032786; GO:0042025; GO:0061575	0	cd00043;	0	PF00134;	IPR013763;IPR036915;IPR043198;IPR006671;	C5YEN1	6
A0A1Z5S482	40S ribosomal protein S26		Sb01g003630	SORBI_3001G039400	26.0939	28.105	26.6932	27.873	28.9931	28.7722	27.5974	27.5817	29.3826	29.0972	28.8802	0.0168895	0.641	1.58	1.77238	0.0323595	0.826	1.53	1.49							0	0	0	translation [GO:0006412]	cytosolic small ribosomal subunit [GO:0022627]	cytosolic small ribosomal subunit [GO:0022627]; mRNA binding [GO:0003729]; structural constituent of ribosome [GO:0003735]; translation [GO:0006412]	mRNA binding [GO:0003729]; structural constituent of ribosome [GO:0003735]	GO:0003729; GO:0003735; GO:0006412; GO:0022627	0	0	PS00733;	PF01283;	IPR000892;IPR038551;	A0A1Z5S482	6
A0A1B6QBL5	Phosphoglucomutase (alpha-D-glucose-1,6-bisphosphate-dependent) (EC 5.4.2.2)		Sb02g019490	SORBI_3002G155900	25.1994	24.7156	25.1956	23.5626	23.0421	24.1693	25.0521	23.7286	24.2738	24.3254	23.6963	0.0127861	0.584	-1.45	1.89326	0.591974	0.95	-0.292	0.227698	down				-1.1451	similar to Putative phosphomannomutase	0	0	0	carbohydrate metabolic process [GO:0005975]	chloroplast [GO:0009507]; chloroplast stroma [GO:0009570]	chloroplast [GO:0009507]; chloroplast stroma [GO:0009570]; phosphomannomutase activity [GO:0004615]; carbohydrate metabolic process [GO:0005975]	phosphomannomutase activity [GO:0004615]	GO:0004615; GO:0005975; GO:0009507; GO:0009570	0	0	0	PF02878;PF02879;PF02880;	IPR005844;IPR016055;IPR005845;IPR005846;IPR005841;	A0A1B6QBL5	23
A0A1W0W210	Uncharacterized protein		0	SORBI_3002G031700	19.5597	19.467	19.5345	22.6951	17.9176	22.6736	21.3493	20.7159	21.2772	21.3592	21.9967	0.184446	0.905	1.58	0.73413	0.686422	0.953	0.512	0.163409							0	0	0	0	0	ATP binding [GO:0005524]; nucleic acid binding [GO:0003676]	ATP binding [GO:0005524]; nucleic acid binding [GO:0003676]	GO:0003676; GO:0005524	0	0	PS51192;PS51194;	PF00270;PF00271;	IPR011545;IPR014001;IPR001650;IPR027417;	A0A1W0W210	10
C5XKV3	Glycerophosphodiester phosphodiesterase (EC 3.1.4.46)		Sb03g035370	SORBI_3003G305200	17.7882	20.8614	19.6843	21.7916	19.6376	21.6426	16.6412	21.2396	21.066	20.9732	20.9461	0.212948	0.912	1.58	0.671726	0.153033	0.912	2.05	0.815215							0	0	0	lipid metabolic process [GO:0006629]	0	glycerophosphodiester phosphodiesterase activity [GO:0008889]; lipid metabolic process [GO:0006629]	glycerophosphodiester phosphodiesterase activity [GO:0008889]	GO:0006629; GO:0008889	0	0	PS51704;	PF03009;	IPR030395;IPR017946;	C5XKV3	3
A0A1Z5RME0	PH domain-containing protein		Sb04g018050	SORBI_3004G143475	16.2544	19.577	13.7762	18.4663	18.5858	17.2948	18.8202	18.3149	19.2499	17.1465	18.8054	0.236323	0.916	1.58	0.626495	0.907305	0.959	-0.167	0.0422466							0	0	0	protein retention in Golgi apparatus [GO:0045053]; protein targeting to vacuole [GO:0006623]	extrinsic component of membrane [GO:0019898]	extrinsic component of membrane [GO:0019898]; protein retention in Golgi apparatus [GO:0045053]; protein targeting to vacuole [GO:0006623]	0	GO:0006623; GO:0019898; GO:0045053	0	0	0	PF00168;PF12624;PF06650;PF16908;PF16909;PF16910;PF06101;	IPR000008;IPR035892;IPR001849;IPR009543;IPR026847;IPR031645;IPR031642;IPR026854;IPR031646;IPR009291;	A0A1Z5RME0	18
A0A1B6QI73	Uncharacterized protein		0	SORBI_3001G098200	21.1162	17.9956	16.8167	20.9751	19.6607	19.9893	19.0336	20.9675	21.7099	20.5669	20.9782	0.158234	0.896	1.57	0.800701	0.365844	0.939	1.08	0.436704							0	0	0	0	0	phosphatase activity [GO:0016791]	phosphatase activity [GO:0016791]	GO:0016791	0	0	0	PF12689;	IPR036412;IPR023214;IPR010033;IPR010036;	A0A1B6QI73	2
C5Z4E5	Lipase_GDSL domain-containing protein		Sb10g003930	SORBI_3010G044900	27.357	27.6153	26.9999	26.8462	25.8496	24.9155	27.7733	27.8531	25.0111	25.3849	25.5533	0.0156757	0.626	-1.45	1.80477	0.00130917	0.316	-2.5	2.88301	down				-1.15431	similar to UCW116; putative lipase	0	0	0	0	0	hydrolase activity, acting on ester bonds [GO:0016788]	hydrolase activity, acting on ester bonds [GO:0016788]	GO:0016788	0	cd01837;	0	PF00657;	IPR001087;IPR036514;IPR035669;	C5Z4E5	12
C5YMH0	Eukaryotic translation initiation factor 3 subunit G (eIF3g) (Eukaryotic translation initiation factor 3 RNA-binding subunit) (eIF-3 RNA-binding subunit) (Eukaryotic translation initiation factor 3 subunit 4)		Sb07g001980	SORBI_3007G022500	24.7952	24.8866	23.8218	26.4097	25.1285	26.6432	24.6042	24.7847	24.811	26.0767	26.2123	0.0210327	0.681	1.56	1.67711	0.143166	0.909	1.01	0.844161							0	0	SUBCELLULAR LOCATION: Cytoplasm {ECO:0000256|HAMAP-Rule:MF_03006}.	formation of cytoplasmic translation initiation complex [GO:0001732]	eukaryotic 43S preinitiation complex [GO:0016282]; eukaryotic 48S preinitiation complex [GO:0033290]; eukaryotic translation initiation factor 3 complex [GO:0005852]	eukaryotic 43S preinitiation complex [GO:0016282]; eukaryotic 48S preinitiation complex [GO:0033290]; eukaryotic translation initiation factor 3 complex [GO:0005852]; translation initiation factor activity [GO:0003743]; formation of cytoplasmic translation initiation complex [GO:0001732]	translation initiation factor activity [GO:0003743]	GO:0001732; GO:0003743; GO:0005852; GO:0016282; GO:0033290	0	cd12933;cd12408;	PS50102;	PF12353;PF00076;	IPR017334;IPR024675;IPR034240;IPR012677;IPR035979;IPR000504;	C5YMH0	21
A0A1Z5S9E2	Protein kinase domain-containing protein		Sb01g034570	SORBI_3001G362001	24.3721	24.4118	24.4427	23.0974	21.5386	24.2312	24.5773	24.4801	21.4445	23.4102	22.8959	0.0680578	0.835	-1.45	1.16712	0.034718	0.831	-1.95	1.45945	down					similar to Protein kinase APK1A; chloroplast; putative; expressed	0	0	0	0	0	ATP binding [GO:0005524]; protein serine/threonine kinase activity [GO:0004674]	ATP binding [GO:0005524]; protein serine/threonine kinase activity [GO:0004674]	GO:0004674; GO:0005524	0	0	PS00107;PS50011;PS00108;	PF07714;	IPR011009;IPR000719;IPR017441;IPR001245;IPR008271;	A0A1Z5S9E2	7
C5Y5X8	Thioredoxin domain-containing protein		Sb05g023950	SORBI_3005G180800	20.7039	20.1616	19.4135	20.0771	17.4675	18.3898	23.1385	19.7909	18.6212	18.5761	19.3468	0.144005	0.891	-1.45	0.841622	0.029039	0.817	-2.62	1.53702	down						0	0	0	0	0	0	0	0	0	0	0	PF00085;	IPR036249;IPR013766;	C5Y5X8	5
A0A1B6PEN8	Purple acid phosphatase (EC 3.1.3.2)		0	SORBI_3008G189500	17.5649	16.5302	18.2197	18.5645	21.5925	16.8302	18.7211	19.5044	23.0018	22.3633	22.7904	0.163256	0.898	1.56	0.78713	0.0115579	0.719	3.61	1.93712							0	0	0	0	0	acid phosphatase activity [GO:0003993]; metal ion binding [GO:0046872]	acid phosphatase activity [GO:0003993]; metal ion binding [GO:0046872]	GO:0003993; GO:0046872	0	cd00839;	0	PF00149;PF14008;PF16656;	IPR004843;IPR029052;IPR041792;IPR039331;IPR008963;IPR015914;IPR025733;	A0A1B6PEN8	5
A0A194YH65	Uncharacterized protein		Sb10g003550	SORBI_3010G040100	21.2496	20.9906	18.2616	18.8612	17.771	19.5297	22.6109	23.7356	16.8461	18.776	21.6539	0.263066	0.921	-1.45	0.579936	0.014288	0.745	-4.08	1.84503	Up_D						0	0	0	0	0	0	0	0	0	0	0	0	0	A0A194YH65	5
C5Z2P4	Uncharacterized protein		Sb10g000890	SORBI_3010G007300	22.0113	24.0878	23.3166	21.0347	20.2125	23.8531	21.8021	21.1316	17.9868	23.6518	23.5437	0.36546	0.934	-1.44	0.43716	0.880795	0.958	0.261	0.055125	Up_D					similar to Os09g0407700 protein	0	0	0	0	0	hydrolase activity [GO:0016787]	hydrolase activity [GO:0016787]	GO:0016787	0	0	0	PF13419;	IPR036412;IPR006439;IPR041492;IPR023214;IPR023198;	C5Z2P4	2
C5YSV6	Phospholipase D (EC 3.1.4.4)		Sb08g022520	SORBI_3008G183400	21.5071	19.2772	20.1131	21.1035	22.2925	22.1372	23.2446	24.221	23.1781	23.6262	23.1725	0.0309222	0.742	1.55	1.50973	0.563577	0.949	-0.407	0.249047							0	0	0	phosphatidylcholine metabolic process [GO:0046470]; phospholipid catabolic process [GO:0009395]	plasma membrane [GO:0005886]	plasma membrane [GO:0005886]; calcium ion binding [GO:0005509]; N-acylphosphatidylethanolamine-specific phospholipase D activity [GO:0070290]; phospholipase D activity [GO:0004630]; phosphatidylcholine metabolic process [GO:0046470]; phospholipid catabolic process [GO:0009395]	calcium ion binding [GO:0005509]; N-acylphosphatidylethanolamine-specific phospholipase D activity [GO:0070290]; phospholipase D activity [GO:0004630]	GO:0004630; GO:0005509; GO:0005886; GO:0009395; GO:0046470; GO:0070290	0	0	PS50035;	PF00168;PF12357;PF00614;	IPR000008;IPR035892;IPR001736;IPR024632;IPR015679;IPR011402;	C5YSV6	17
C5Z6X3	RRM domain-containing protein		Sb10g007620	SORBI_3010G088000	23.722	23.4476	24.2576	25.4811	24.4635	26.1326	23.8572	26.4651	24.569	25.5224	25.1069	0.0524503	0.809	1.55	1.28025	0.905547	0.959	-0.0951	0.0430889							0	0	0	0	0	RNA binding [GO:0003723]	RNA binding [GO:0003723]	GO:0003723	0	0	PS50102;	PF00076;	IPR012677;IPR035979;IPR000504;	C5Z6X3	6
A0A1B6PM83	Uncharacterized protein		0	SORBI_3006G157300	21.2317	22.4988	22.0375	23.1891	24.4725	22.7692	20.1204	18.0911	22.2805	21.6959	23.3208	0.0547356	0.813	1.55	1.26173	0.00213089	0.418	3.33	2.67144							0	0	0	0	0	0	0	0	0	0	0	0	0	A0A1B6PM83	9
A0A1Z5S7I3	Ubiquitin-like domain-containing protein		0	SORBI_3001G231500	21.1402	19.5404	17.3101	21.8041	20.6053	20.2249	20.7944	18.3595	17.7613	20.1845	20.7516	0.204439	0.91	1.55	0.689436	0.993166	0.961	-0.0112	0.00297831							0	0	0	0	0	0	0	0	0	0	PS51450;PS50053;	PF12799;PF00240;	IPR001611;IPR025875;IPR003591;IPR032675;IPR000626;IPR029071;	A0A1Z5S7I3	3
A0A1Z5R8U9	DLH domain-containing protein		Sb06g015670	SORBI_3007G090427	23.5977	24.2614	23.897	22.5088	22.4007	22.5488	23.1689	23.2966	24.0059	22.9469	23.3668	0.00398423	0.312	-1.43	2.39966	0.634719	0.952	0.207	0.197419	down						0	0	0	0	0	hydrolase activity [GO:0016787]	hydrolase activity [GO:0016787]	GO:0016787	0	0	0	PF01738;	IPR029058;IPR002925;	A0A1Z5R8U9	7
A0A1Z5RF52	Uncharacterized protein		0	SORBI_3006G167500	23.7157	23.514	23.3623	25.2513	25.2394	24.7141	23.2596	21.2549	24.1594	23.5676	22.9733	0.0193417	0.666	1.54	1.7135	0.0590515	0.867	1.31	1.22877							0	0	0	0	0	0	0	0	0	0	PS50176;	0	IPR011989;IPR016024;IPR000225;	A0A1Z5RF52	29
A0A1B6Q0N8	VHS domain-containing protein		Sb03g000740	SORBI_3003G006300	19.374	18.4124	18.4454	20.365	19.3124	21.1805	18.3608	18.5998	20.6549	19.656	18.0546	0.0564593	0.816	1.54	1.24826	0.24844	0.928	0.975	0.604779							0	0	SUBCELLULAR LOCATION: Cytoplasmic vesicle, clathrin-coated vesicle {ECO:0000256|ARBA:ARBA00004132}. Vesicle {ECO:0000256|ARBA:ARBA00004373}.	clathrin-coated vesicle cargo loading [GO:0035652]; intracellular protein transport [GO:0006886]	clathrin-coated vesicle [GO:0030136]; trans-Golgi network [GO:0005802]	clathrin-coated vesicle [GO:0030136]; trans-Golgi network [GO:0005802]; clathrin binding [GO:0030276]; clathrin-coated vesicle cargo loading [GO:0035652]; intracellular protein transport [GO:0006886]	clathrin binding [GO:0030276]	GO:0005802; GO:0006886; GO:0030136; GO:0030276; GO:0035652	0	0	PS50179;	PF01417;	IPR013809;IPR008942;IPR039273;IPR002014;	A0A1B6Q0N8	7
C5X2G7	GRAM domain-containing protein		Sb02g039570	SORBI_3002G378800	20.5521	20.7234	22.3945	20.8682	16.7182	21.807	19.0672	22.7247	21.4945	20.8324	21.5315	0.313008	0.928	-1.43	0.504444	0.799669	0.956	0.39	0.0970899	down						0	0	0	0	0	0	0	0	0	0	0	PF02893;	IPR037848;IPR004182;IPR011993;	C5X2G7	4
C5XF58	Uncharacterized protein		Sb03g029450	SORBI_3003G237000	20.7927	17.6977	17.4603	18.8334	22.0717	19.6803	20.9969	22.0627	22.8516	24.1401	23.4095	0.171072	0.901	1.54	0.766822	0.129447	0.905	1.94	0.887908							0	0	0	molybdate ion export from vacuole [GO:0090414]	integral component of membrane [GO:0016021]; plant-type vacuole membrane [GO:0009705]	integral component of membrane [GO:0016021]; plant-type vacuole membrane [GO:0009705]; molybdate ion transmembrane transporter activity [GO:0015098]; molybdate ion export from vacuole [GO:0090414]	molybdate ion transmembrane transporter activity [GO:0015098]	GO:0009705; GO:0015098; GO:0016021; GO:0090414	0	0	0	PF16983;	IPR031563;	C5XF58	5
C5WTX0	Nicotinate phosphoribosyltransferase (EC 6.3.4.21)		Sb01g002020	SORBI_3001G021000	21.5111	21.2235	21.2813	20.3811	25.1131	23.1342	19.1401	21.9517	25.5768	24.7238	24.3337	0.199418	0.908	1.54	0.700235	0.00658462	0.636	4.33	2.18147						similar to Putative nicotinate phosphoribosyltransferase	0	PATHWAY: Cofactor biosynthesis; NAD(+) biosynthesis; nicotinate D-ribonucleotide from nicotinate: step 1/1. {ECO:0000256|ARBA:ARBA00004952, ECO:0000256|RuleBase:RU365100}.	0	NAD biosynthetic process [GO:0009435]	0	nicotinate phosphoribosyltransferase activity [GO:0004516]; nicotinate-nucleotide diphosphorylase (carboxylating) activity [GO:0004514]; NAD biosynthetic process [GO:0009435]	nicotinate-nucleotide diphosphorylase (carboxylating) activity [GO:0004514]; nicotinate phosphoribosyltransferase activity [GO:0004516]	GO:0004514; GO:0004516; GO:0009435	0	0	0	PF04095;PF17956;PF17767;	IPR013785;IPR041525;IPR041619;IPR040727;IPR007229;IPR006405;IPR036068;	C5WTX0	30
C5X4A5	CASP-like protein 1D1 (SbCASPL1D1)		0	0	21.3777	18.4659	18.7696	21.3336	18.0256	23.871	23.6939	25.009	24.4962	26.2383	24.6605	0.289574	0.925	1.54	0.538241	0.622475	0.951	0.78	0.205878							0	0	SUBCELLULAR LOCATION: Cell membrane {ECO:0000250}; Multi-pass membrane protein {ECO:0000250}.	0	integral component of membrane [GO:0016021]; plasma membrane [GO:0005886]	integral component of membrane [GO:0016021]; plasma membrane [GO:0005886]; 4 iron, 4 sulfur cluster binding [GO:0051539]	4 iron, 4 sulfur cluster binding [GO:0051539]	GO:0005886; GO:0016021; GO:0051539	0	0	0	PF04535;	IPR006459;IPR006702;	C5X4A5	6
C5Z8W2	Uncharacterized protein		Sb10g028750	SORBI_3010G249200	19.2907	22.9217	22.3445	22.8491	21.3907	24.9128	19.6863	18.5579	17.0544	18.8399	19.7308	0.225274	0.914	1.53	0.647288	0.669884	0.953	-0.58	0.174001							0	0	SUBCELLULAR LOCATION: Nucleus {ECO:0000256|PROSITE-ProRule:PRU00357}.	regulation of transcription, DNA-templated [GO:0006355]	nucleus [GO:0005634]	nucleus [GO:0005634]; sequence-specific DNA binding [GO:0043565]; zinc ion binding [GO:0008270]; regulation of transcription, DNA-templated [GO:0006355]	sequence-specific DNA binding [GO:0043565]; zinc ion binding [GO:0008270]	GO:0005634; GO:0006355; GO:0008270; GO:0043565	0	cd00202;	PS51017;PS00344;PS50114;PS51320;	PF06203;PF00320;PF06200;	IPR010402;IPR010399;IPR000679;IPR013088;	C5Z8W2	4
C5Z6Q2	WD_REPEATS_REGION domain-containing protein		Sb10g025320	SORBI_3010G205900	18.4705	19.1277	17.6766	20.6516	18.9174	20.2757	20.1238	20.491	20.3266	20.1231	20.6385	0.0197402	0.669	1.52	1.70465	0.929231	0.96	0.0553	0.0318764							0	0	0	rRNA processing [GO:0006364]	Pwp2p-containing subcomplex of 90S preribosome [GO:0034388]; small-subunit processome [GO:0032040]	Pwp2p-containing subcomplex of 90S preribosome [GO:0034388]; small-subunit processome [GO:0032040]; rRNA processing [GO:0006364]	0	GO:0006364; GO:0032040; GO:0034388	0	0	PS00678;PS50082;PS50294;	PF12894;PF04192;PF00400;	IPR024977;IPR007319;IPR015943;IPR001680;IPR019775;IPR017986;IPR036322;	C5Z6Q2	7
C5Y2Y7	Asparagine synthetase [glutamine-hydrolyzing] (EC 6.3.5.4)		Sb05g000440	SORBI_3005G003200	18.1268	17.3299	17.0474	19.7197	19.1899	18.1465	19.9372	17.7806	23.287	24.282	21.9202	0.0784698	0.847	1.52	1.1053	0.000655476	0.204	4.3	3.18344		3.98437			3.57682	similar to Glutamine-dependent asparagine synthetase	0	0	0	asparagine biosynthetic process [GO:0006529]; glutamine metabolic process [GO:0006541]	cytosol [GO:0005829]	cytosol [GO:0005829]; asparagine synthase (glutamine-hydrolyzing) activity [GO:0004066]; ATP binding [GO:0005524]; asparagine biosynthetic process [GO:0006529]; glutamine metabolic process [GO:0006541]	asparagine synthase (glutamine-hydrolyzing) activity [GO:0004066]; ATP binding [GO:0005524]	GO:0004066; GO:0005524; GO:0005829; GO:0006529; GO:0006541	0	cd01991;cd00712;	PS51278;	PF00733;PF13537;	IPR006426;IPR001962;IPR033738;IPR017932;IPR029055;IPR014729;	C5Y2Y7	9
A0A1W0W073	Uncharacterized protein		0	SORBI_3003G340600	18.416	17.9087	18.1967	21.3934	19.5341	18.1452	19.5483	20.3706	17.6158	19.1959	17.9667	0.0802162	0.849	1.52	1.09574	0.0796421	0.883	-1.7	1.09886							0	0	SUBCELLULAR LOCATION: Membrane {ECO:0000256|ARBA:ARBA00004170}; Peripheral membrane protein {ECO:0000256|ARBA:ARBA00004170}.	intracellular protein transport [GO:0006886]	0	intracellular protein transport [GO:0006886]	0	GO:0006886	0	0	PS50909;PS50179;	PF03127;PF00790;	IPR008942;IPR004152;IPR038425;IPR002014;	A0A1W0W073	2
C5Z8E1	Nudix hydrolase domain-containing protein		Sb10g028040	SORBI_3010G239800	16.6761	20.6212	20.559	21.6296	19.0086	21.7883	20.4856	21.3567	21.2417	21.02	20.6481	0.19772	0.908	1.52	0.70395	0.96914	0.96	0.0488	0.0136137							0	0	0	deadenylation-dependent decapping of nuclear-transcribed mRNA [GO:0000290]	cytoplasm [GO:0005737]	cytoplasm [GO:0005737]; m7G(5')pppN diphosphatase activity [GO:0050072]; manganese ion binding [GO:0030145]; RNA binding [GO:0003723]; deadenylation-dependent decapping of nuclear-transcribed mRNA [GO:0000290]	m7G(5')pppN diphosphatase activity [GO:0050072]; manganese ion binding [GO:0030145]; RNA binding [GO:0003723]	GO:0000290; GO:0003723; GO:0005737; GO:0030145; GO:0050072	0	0	PS51462;PS00893;	PF05026;PF00293;	IPR007722;IPR036189;IPR015797;IPR020084;IPR000086;	C5Z8E1	8
C5XMZ5	AB hydrolase-1 domain-containing protein		0	SORBI_3003G184900	17.5171	23.2832	23.6766	24.1988	21.2729	23.5677	24.5149	24.6443	22.1934	25.7099	24.652	0.369107	0.934	1.52	0.432847	0.831378	0.957	-0.395	0.0802014							0	0	0	jasmonic acid metabolic process [GO:0009694]; salicylic acid metabolic process [GO:0009696]	0	hydrolase activity [GO:0016787]; methyl indole-3-acetate esterase activity [GO:0080030]; methyl jasmonate esterase activity [GO:0080032]; methyl salicylate esterase activity [GO:0080031]; jasmonic acid metabolic process [GO:0009694]; salicylic acid metabolic process [GO:0009696]	hydrolase activity [GO:0016787]; methyl indole-3-acetate esterase activity [GO:0080030]; methyl jasmonate esterase activity [GO:0080032]; methyl salicylate esterase activity [GO:0080031]	GO:0009694; GO:0009696; GO:0016787; GO:0080030; GO:0080031; GO:0080032	0	0	0	PF12697;	IPR029058;IPR000073;	C5XMZ5	8
C5XDI7	Uncharacterized protein		Sb02g007010	SORBI_3002G083800	22.8668	23.316	17.8463	22.6898	22.8498	23.0612	22.6795	18.2361	18.9433	23.1973	22.8242	0.394572	0.937	1.52	0.403874	0.545624	0.948	1.2	0.263107							0	0	0	endosome transport via multivesicular body sorting pathway [GO:0032509]; late endosome to vacuole transport [GO:0045324]; protein transport [GO:0015031]	ESCRT III complex [GO:0000815]; multivesicular body [GO:0005771]	ESCRT III complex [GO:0000815]; multivesicular body [GO:0005771]; endosome transport via multivesicular body sorting pathway [GO:0032509]; late endosome to vacuole transport [GO:0045324]; protein transport [GO:0015031]	0	GO:0000815; GO:0005771; GO:0015031; GO:0032509; GO:0045324	0	0	0	PF03357;	IPR005024;	C5XDI7	4
C5X355	16S rRNA m5C967 methyltransferase (EC 2.1.1.176) (rRNA (cytosine-C(5)-)-methyltransferase RsmB)		Sb02g027560	SORBI_3002G237800	21.6401	19.7707	20.6753	19.4146	18.9361	19.4679	19.9484	19.5883	18.6295	18.7672	18.0581	0.018078	0.653	-1.42	1.74285	0.0452798	0.85	-1.28	1.3441	down						0	0	SUBCELLULAR LOCATION: Cytoplasm {ECO:0000256|ARBA:ARBA00004496}.	maturation of LSU-rRNA [GO:0000470]; regulation of transcription, DNA-templated [GO:0006355]; RNA methylation [GO:0001510]; rRNA base methylation [GO:0070475]	nucleolus [GO:0005730]	nucleolus [GO:0005730]; RNA binding [GO:0003723]; rRNA (cytosine-C5-)-methyltransferase activity [GO:0009383]; maturation of LSU-rRNA [GO:0000470]; regulation of transcription, DNA-templated [GO:0006355]; RNA methylation [GO:0001510]; rRNA base methylation [GO:0070475]	RNA binding [GO:0003723]; rRNA (cytosine-C5-)-methyltransferase activity [GO:0009383]	GO:0000470; GO:0001510; GO:0003723; GO:0005730; GO:0006355; GO:0009383; GO:0070475	0	0	PS51686;	PF01189;PF01029;	IPR001678;IPR035926;IPR006027;IPR023267;IPR023268;IPR004573;IPR029063;	C5X355	5
A0A1B6QID0	Uncharacterized protein		Sb01g009390	SORBI_3001G105100	16.7279	18.127	18.881	19.59	17.1509	21.5095	22.148	22.5824	21.4574	18.5828	18.4498	0.228117	0.915	1.5	0.641842	0.0544186	0.862	-2.87	1.26425							0	0	0	0	ER membrane protein complex [GO:0072546]	ER membrane protein complex [GO:0072546]	0	GO:0072546	0	cd08060;	0	PF03665;	IPR005366;	A0A1B6QID0	4
A0A1W0W2A8	Histone deacetylase (EC 3.5.1.98)		Sb02g003690	SORBI_3002G043100	18.9261	19.1402	19.6488	21.3724	20.7247	20.3894	17.999	19.5859	17.2533	19.0873	21.2724	0.110011	0.873	1.59	0.958562	0.691674	0.953	0.412	0.160098							0	0	0	DNA mediated transformation [GO:0009294]	0	hydrolase activity [GO:0016787]; DNA mediated transformation [GO:0009294]	hydrolase activity [GO:0016787]	GO:0009294; GO:0016787	0	0	0	PF00850;	IPR000286;IPR023801;IPR037138;IPR023696;	A0A1W0W2A8	11
C5WXN9	J domain-containing protein		Sb01g033440	SORBI_3001G349400	24.5411	24.0118	23.3892	25.5862	25.7341	25.0569	22.9346	23.0064	23.8497	25.3244	25.289	0.0157614	0.627	1.48	1.8024	0.00884679	0.682	1.85	2.05321							0	0	0	0	0	0	0	0	0	cd06257;	PS50076;	0	IPR001623;IPR036869;	C5WXN9	6
C5XDZ8	Exportin-T (Exportin(tRNA)) (tRNA exportin)		Sb02g039095	SORBI_3002G372500	16.8732	15.5226	18.3362	17.4546	19.0288	18.6767	17.6331	18.6339	18.3842	18.1922	17.6853	0.0701037	0.837	1.48	1.15426	0.955497	0.96	-0.0462	0.0197707							0	0	SUBCELLULAR LOCATION: Cytoplasm {ECO:0000256|ARBA:ARBA00004496, ECO:0000256|RuleBase:RU366037}. Nucleus {ECO:0000256|RuleBase:RU366037}. Note=Shuttles between the nucleus and the cytoplasm. {ECO:0000256|RuleBase:RU366037}.	flower development [GO:0009908]; meristem initiation [GO:0010014]; tRNA re-export from nucleus [GO:0071528]	cytoplasm [GO:0005737]; cytosol [GO:0005829]; nuclear matrix [GO:0016363]; nuclear pore [GO:0005643]	cytoplasm [GO:0005737]; cytosol [GO:0005829]; nuclear matrix [GO:0016363]; nuclear pore [GO:0005643]; nuclear export signal receptor activity [GO:0005049]; Ran GTPase binding [GO:0008536]; tRNA binding [GO:0000049]; flower development [GO:0009908]; meristem initiation [GO:0010014]; tRNA re-export from nucleus [GO:0071528]	nuclear export signal receptor activity [GO:0005049]; Ran GTPase binding [GO:0008536]; tRNA binding [GO:0000049]	GO:0000049; GO:0005049; GO:0005643; GO:0005737; GO:0005829; GO:0008536; GO:0009908; GO:0010014; GO:0016363; GO:0071528	0	0	0	PF08389;	IPR011989;IPR016024;IPR013598;IPR040017;	C5XDZ8	5
C5Y210	ATP-dependent (S)-NAD(P)H-hydrate dehydratase (EC 4.2.1.93) (ATP-dependent NAD(P)HX dehydratase)		Sb05g010020	0	18.2018	19.7746	20.3513	20.8581	20.8637	21.0608	18.0887	18.5155	20.3713	17.5161	18.4953	0.0801495	0.849	1.48	1.0961	0.57434	0.949	0.492	0.240831							0	0	0	metabolite repair [GO:0110051]; NADH metabolic process [GO:0006734]; NADP metabolic process [GO:0006739]; nicotinamide nucleotide metabolic process [GO:0046496]	chloroplast [GO:0009507]; cytosol [GO:0005829]; mitochondrion [GO:0005739]	chloroplast [GO:0009507]; cytosol [GO:0005829]; mitochondrion [GO:0005739]; ADP-dependent NAD(P)H-hydrate dehydratase activity [GO:0052855]; ATP binding [GO:0005524]; ATP-dependent NAD(P)H-hydrate dehydratase activity [GO:0047453]; metabolite repair [GO:0110051]; NADH metabolic process [GO:0006734]; NADP metabolic process [GO:0006739]; nicotinamide nucleotide metabolic process [GO:0046496]	ADP-dependent NAD(P)H-hydrate dehydratase activity [GO:0052855]; ATP binding [GO:0005524]; ATP-dependent NAD(P)H-hydrate dehydratase activity [GO:0047453]	GO:0005524; GO:0005739; GO:0005829; GO:0006734; GO:0006739; GO:0009507; GO:0046496; GO:0047453; GO:0052855; GO:0110051	0	cd01171;	PS51383;	PF01256;	IPR000631;IPR029056;	C5Y210	7
C5XMD1	Uncharacterized protein		Sb03g036890	SORBI_3003G322300	24.2261	23.603	24.2329	25.603	25.2118	25.6582	23.9191	24.7008	24.887	26.3471	25.4588	0.0103739	0.538	1.47	1.98406	0.0364062	0.835	1.25	1.43883							0	0	0	0	integral component of membrane [GO:0016021]; mitochondrial respiratory chain complex I [GO:0005747]	integral component of membrane [GO:0016021]; mitochondrial respiratory chain complex I [GO:0005747]	0	GO:0005747; GO:0016021	0	0	0	0	0	C5XMD1	5
A0A1B6QPW6	Amino_oxidase domain-containing protein		Sb01g044230	SORBI_3001G472000	28.1622	27.101	28.1492	28.4145	30.2933	29.1224	27.2275	28.2371	31.5128	31.0788	30.2257	0.0366007	0.766	1.47	1.43651	0.000952655	0.263	3.21	3.02106							0	PATHWAY: Amine and polyamine degradation; spermine degradation. {ECO:0000256|ARBA:ARBA00004723}.	0	0	0	oxidoreductase activity [GO:0016491]	oxidoreductase activity [GO:0016491]	GO:0016491	0	0	0	PF01593;	IPR002937;IPR036188;IPR001613;	A0A1B6QPW6	58
C5YFA1	Cytochrome b-c1 complex subunit Rieske, mitochondrial (EC 7.1.1.8)		Sb06g014720	SORBI_3006G058900	22.8181	23.361	23.4103	25.1894	23.3759	25.4486	21.0565	16.9519	24.4927	24.5129	25.982	0.171547	0.901	1.47	0.765618	0.00039577	0.139	5.99	3.40256							0	0	SUBCELLULAR LOCATION: Membrane {ECO:0000256|ARBA:ARBA00004167}; Single-pass membrane protein {ECO:0000256|ARBA:ARBA00004167}. Mitochondrion inner membrane {ECO:0000256|RuleBase:RU004495}.	mitochondrial electron transport, ubiquinol to cytochrome c [GO:0006122]	mitochondrial respiratory chain complex III [GO:0005750]; mitochondrion [GO:0005739]	mitochondrial respiratory chain complex III [GO:0005750]; mitochondrion [GO:0005739]; 2 iron, 2 sulfur cluster binding [GO:0051537]; oxidoreductase activity [GO:0016491]; ubiquinol-cytochrome-c reductase activity [GO:0008121]; mitochondrial electron transport, ubiquinol to cytochrome c [GO:0006122]	2 iron, 2 sulfur cluster binding [GO:0051537]; oxidoreductase activity [GO:0016491]; ubiquinol-cytochrome-c reductase activity [GO:0008121]	GO:0005739; GO:0005750; GO:0006122; GO:0008121; GO:0016491; GO:0051537	0	0	PS51296;	PF00355;PF02921;	IPR017941;IPR036922;IPR014349;IPR005805;IPR004192;IPR006317;	C5YFA1	5
A0A1B6QL61	Maspardin		Sb01g025090	SORBI_3001G263200	20.1599	16.7799	20.6849	20.0402	20.9529	21.0523	16.8005	20.2302	21.3787	21.1797	21.4703	0.21003	0.911	1.47	0.67772	0.0452764	0.85	2.83	1.34413							0	0	0	0	0	0	0	0	0	0	0	PF00561;	IPR029058;IPR000073;IPR026151;	A0A1B6QL61	3
C5X6K3	Uncharacterized protein		Sb02g012420	SORBI_3002G137300	17.9443	19.1183	21.2208	20.0889	20.2943	22.3182	21.5212	19.8666	21.4145	23.1145	17.9124	0.300449	0.927	1.47	0.522229	0.938028	0.96	0.12	0.0277842							0	0	0	0	0	0	0	0	0	0	0	PF00106;	IPR036291;IPR002347;	C5X6K3	9
A0A1B6PL89	FSH1 domain-containing protein		Sb06g018330	SORBI_3006G099700	21.2558	25.1648	19.1798	23.2601	18.8773	19.2144	20.6628	20.9084	16.9506	18.034	19.3265	0.389908	0.936	-1.42	0.409038	0.159904	0.913	-2.68	0.796141	Up_D						0	0	0	0	cytoplasm [GO:0005737]; nucleus [GO:0005634]	cytoplasm [GO:0005737]; nucleus [GO:0005634]	0	GO:0005634; GO:0005737	0	0	0	PF03959;	IPR029058;IPR005645;	A0A1B6PL89	3
C5WQV2	Uncharacterized protein		Sb01g040800	SORBI_3001G433800	21.7974	23.2514	21.0272	23.0955	23.1696	24.1987	21.0694	21.4655	22.2666	23.9583	24.1789	0.0639325	0.829	1.46	1.19428	0.0191584	0.778	2.2	1.71764							0	0	0	regulation of transcription, DNA-templated [GO:0006355]	0	regulation of transcription, DNA-templated [GO:0006355]	0	GO:0006355	0	0	PS50897;PS50896;PS00678;PS50082;PS50294;	PF00400;	IPR006595;IPR006594;IPR027728;IPR015943;IPR001680;IPR019775;IPR017986;IPR036322;	C5WQV2	10
A0A1B6QPQ6	Sulfhydryl oxidase (EC 1.8.3.2)		Sb01g043500	SORBI_3001G463500	18.3627	18.2107	19.6183	19.7928	20.9664	19.8193	18.8309	16.8876	24.0682	20.625	19.277	0.221431	0.913	1.46	0.654761	0.0208657	0.787	3.46	1.68057							0	0	0	0	mitochondrion [GO:0005739]	mitochondrion [GO:0005739]; flavin adenine dinucleotide binding [GO:0050660]; flavin-linked sulfhydryl oxidase activity [GO:0016971]; protein disulfide oxidoreductase activity [GO:0015035]	flavin adenine dinucleotide binding [GO:0050660]; flavin-linked sulfhydryl oxidase activity [GO:0016971]; protein disulfide oxidoreductase activity [GO:0015035]	GO:0005739; GO:0015035; GO:0016971; GO:0050660	0	0	PS51324;	PF04777;	IPR039799;IPR036774;IPR017905;	A0A1B6QPQ6	6
C5XPR4	Acyl-coenzyme A oxidase		Sb03g039670	SORBI_3003G354400	18.6152	20.8461	18.9917	21.1829	19.9053	21.7477	22.2562	22.2306	17.0791	22.037	21.5819	0.261462	0.921	1.46	0.582592	0.1741	0.916	-2.01	0.7592							0	0	0	fatty acid beta-oxidation using acyl-CoA oxidase [GO:0033540]; lipid homeostasis [GO:0055088]	peroxisome [GO:0005777]	peroxisome [GO:0005777]; acyl-CoA oxidase activity [GO:0003997]; FAD binding [GO:0071949]; fatty acid binding [GO:0005504]; flavin adenine dinucleotide binding [GO:0050660]; fatty acid beta-oxidation using acyl-CoA oxidase [GO:0033540]; lipid homeostasis [GO:0055088]	acyl-CoA oxidase activity [GO:0003997]; FAD binding [GO:0071949]; fatty acid binding [GO:0005504]; flavin adenine dinucleotide binding [GO:0050660]	GO:0003997; GO:0005504; GO:0005777; GO:0033540; GO:0050660; GO:0055088; GO:0071949	0	0	0	PF01756;PF00441;PF02770;	IPR006091;IPR012258;IPR002655;IPR036250;IPR009075;IPR009100;	C5XPR4	10
C5WT22	Uncharacterized protein		Sb01g001810	SORBI_3001G018500	24.51	22.617	17.8698	25.3594	25.6767	18.35	24.8241	24.6642	17.4302	26.2299	18.8532	0.603822	0.95	1.46	0.219091	0.230685	0.926	-3.91	0.63698							0	0	SUBCELLULAR LOCATION: Membrane {ECO:0000256|ARBA:ARBA00004167}; Single-pass membrane protein {ECO:0000256|ARBA:ARBA00004167}. Mitochondrion inner membrane {ECO:0000256|ARBA:ARBA00004434}; Single-pass membrane protein {ECO:0000256|ARBA:ARBA00004434}.	0	MICOS complex [GO:0061617]; mitochondrion [GO:0005739]	MICOS complex [GO:0061617]; mitochondrion [GO:0005739]	0	GO:0005739; GO:0061617	0	0	0	PF04418;	IPR007512;	C5WT22	3
C5XWE5	Glycerophosphodiester phosphodiesterase (EC 3.1.4.46)		Sb04g024440	SORBI_3004G197600	23.3257	23.706	22.9309	25.2697	24.344	24.7112	24.2262	24.5411	25.088	25.3393	25.5052	0.00400301	0.313	1.45	2.39761	0.0576821	0.866	0.927	1.23896							0	0	0	lipid metabolic process [GO:0006629]	0	glycerophosphodiester phosphodiesterase activity [GO:0008889]; lipid metabolic process [GO:0006629]	glycerophosphodiester phosphodiesterase activity [GO:0008889]	GO:0006629; GO:0008889	0	0	PS51704;	PF03009;	IPR030395;IPR017946;	C5XWE5	16
C5Z1M2	Uncharacterized protein		Sb10g012080	SORBI_3010G130800	18.9679	17.7957	17.6519	20.2642	20.373	18.1348	19.1808	18.9884	24.4431	23.8827	23.0598	0.0594978	0.822	1.45	1.2255	0.00013404	0.0488	4.71	3.87276					-1.27742	similar to Putative adenosine monophosphate binding protein 1 AMPBP1	0	0	0	0	0	catalytic activity [GO:0003824]	catalytic activity [GO:0003824]	GO:0003824	0	0	PS00455;	PF00501;PF13193;	IPR025110;IPR020845;IPR000873;IPR042099;	C5Z1M2	9
C5YK64	Uncharacterized protein		0	SORBI_3007G104800	19.4628	20.9042	20.7674	21.4528	21.6544	22.3853	19.5969	18.9963	20.527	21.6686	21.0954	0.0200823	0.673	1.45	1.69719	0.012159	0.726	1.8	1.9151							0	0	0	0	0	0	0	0	0	0	0	0	0	C5YK64	3
A0A1B6Q949	Aminotran_1_2 domain-containing protein		Sb02g003530	SORBI_3002G041200	19.8106	20.0666	18.4406	17.9059	17.4471	18.7095	23.4965	24.6176	18.2096	18.961	17.839	0.0379427	0.77	-1.42	1.42087	8.91418e-06	0.000738	-5.72	5.04992	down				-2.82968	similar to Putative uncharacterized protein	0	0	0	biosynthetic process [GO:0009058]; cellular amino acid metabolic process [GO:0006520]	0	pyridoxal phosphate binding [GO:0030170]; transaminase activity [GO:0008483]; biosynthetic process [GO:0009058]; cellular amino acid metabolic process [GO:0006520]	pyridoxal phosphate binding [GO:0030170]; transaminase activity [GO:0008483]	GO:0006520; GO:0008483; GO:0009058; GO:0030170	0	0	0	PF00155;	IPR004839;IPR015424;IPR015422;IPR015421;IPR005958;	A0A1B6Q949	2
C5XAA3	Prolyl-tRNA synthetase (EC 6.1.1.15)		Sb02g003730	SORBI_3002G043600	24.5523	24.0896	25.4964	25.3659	26.7349	26.384	21.1615	19.004	23.9575	22.2506	22.2782	0.0777683	0.847	1.45	1.1092	0.00800921	0.667	2.75	2.09641							0	0	0	embryo sac development [GO:0009553]; plant ovule development [GO:0048481]; prolyl-tRNA aminoacylation [GO:0006433]; regulation of photosynthesis [GO:0010109]; seed development [GO:0048316]	aminoacyl-tRNA synthetase multienzyme complex [GO:0017101]; chloroplast stroma [GO:0009570]; cytoplasm [GO:0005737]; mitochondrion [GO:0005739]	aminoacyl-tRNA synthetase multienzyme complex [GO:0017101]; chloroplast stroma [GO:0009570]; cytoplasm [GO:0005737]; mitochondrion [GO:0005739]; ATP binding [GO:0005524]; proline-tRNA ligase activity [GO:0004827]; embryo sac development [GO:0009553]; plant ovule development [GO:0048481]; prolyl-tRNA aminoacylation [GO:0006433]; regulation of photosynthesis [GO:0010109]; seed development [GO:00483…	ATP binding [GO:0005524]; proline-tRNA ligase activity [GO:0004827]	GO:0004827; GO:0005524; GO:0005737; GO:0005739; GO:0006433; GO:0009553; GO:0009570; GO:0010109; GO:0017101; GO:0048316; GO:0048481	0	cd00778;	PS50862;	PF03129;PF09180;PF00587;	IPR002314;IPR006195;IPR004154;IPR036621;IPR002316;IPR004499;IPR016061;IPR017449;IPR033721;	C5XAA3	38
A0A1B6Q773	Uncharacterized protein		0	SORBI_3003G369400	17.813	19.6084	18.388	19.2925	20.9722	19.8991	18.1501	19.7065	21.8648	21.3276	17.5027	0.217938	0.913	1.45	0.661666	0.315304	0.935	1.3	0.50127							0	0	0	0	integral component of membrane [GO:0016021]	integral component of membrane [GO:0016021]	0	GO:0016021	0	0	0	PF04842;	IPR006927;	A0A1B6Q773	17
C5XEP3	RF_PROK_I domain-containing protein		Sb03g042170	SORBI_3003G382000	18.4723	19.2403	20.7456	20.0817	21.608	21.0974	17.8878	19.5718	21.4227	21.0241	20.9324	0.0645449	0.83	1.44	1.19014	0.0119645	0.723	2.4	1.92211							0	0	0	translational termination [GO:0006415]	chloroplast [GO:0009507]	chloroplast [GO:0009507]; ribosome binding [GO:0043022]; translation release factor activity, codon specific [GO:0016149]; translational termination [GO:0006415]	ribosome binding [GO:0043022]; translation release factor activity, codon specific [GO:0016149]	GO:0006415; GO:0009507; GO:0016149; GO:0043022	0	0	0	PF00472;	IPR000352;	C5XEP3	7
A0A1B6QPP3	Uncharacterized protein		0	SORBI_3001G456200	21.7965	21.5101	18.6747	21.6599	22.3362	22.2954	17.5733	21.234	22.4228	18.1635	21.9256	0.309921	0.928	1.44	0.50875	0.362077	0.938	1.43	0.441199							0	0	0	0	0	0	0	0	0	0	0	0	IPR011990;	A0A1B6QPP3	3
A0A1B6QAG2	Uncharacterized protein		Sb02g009120	SORBI_3002G107000	26.1008	25.7725	26.3182	27.2604	27.5076	27.7271	25.1178	25.9258	27.1461	26.8106	26.8366	0.00310037	0.264	1.43	2.50859	0.00661033	0.636	1.41	2.17978					1.20995	similar to Probable aldehyde oxidase 4	0	0	0	0	0	2 iron, 2 sulfur cluster binding [GO:0051537]; electron transfer activity [GO:0009055]; FAD binding [GO:0071949]; iron ion binding [GO:0005506]	2 iron, 2 sulfur cluster binding [GO:0051537]; electron transfer activity [GO:0009055]; FAD binding [GO:0071949]; iron ion binding [GO:0005506]	GO:0005506; GO:0009055; GO:0051537; GO:0071949	0	0	PS00197;PS51085;PS51387;	PF01315;PF02738;PF03450;PF00941;PF00111;PF01799;	IPR002888;IPR036884;IPR036010;IPR001041;IPR006058;IPR000674;IPR036856;IPR016208;IPR008274;IPR037165;IPR005107;IPR036683;IPR016166;IPR036318;IPR002346;	A0A1B6QAG2	36
C5XYA2	Thioredoxin domain-containing protein		Sb04g027260	SORBI_3004G228200	25.7005	25.5844	24.7169	27.1608	26.4855	26.6477	25.5024	25.3622	26.3618	26.9855	26.2449	0.00637137	0.424	1.43	2.19577	0.0387456	0.839	1.1	1.41178							0	0	0	cell redox homeostasis [GO:0045454]; glycerol ether metabolic process [GO:0006662]	cytoplasm [GO:0005737]	cytoplasm [GO:0005737]; oxidoreductase activity, acting on a sulfur group of donors, disulfide as acceptor [GO:0016671]; protein disulfide oxidoreductase activity [GO:0015035]; protein-disulfide reductase activity [GO:0047134]; cell redox homeostasis [GO:0045454]; glycerol ether metabolic process [GO:0006662]	oxidoreductase activity, acting on a sulfur group of donors, disulfide as acceptor [GO:0016671]; protein disulfide oxidoreductase activity [GO:0015035]; protein-disulfide reductase activity [GO:0047134]	GO:0005737; GO:0006662; GO:0015035; GO:0016671; GO:0045454; GO:0047134	0	0	PS00194;PS51352;	PF00085;	IPR005746;IPR036249;IPR017937;IPR013766;	C5XYA2	6
C5YCK7	Adenylosuccinate lyase (ASL) (EC 4.3.2.2) (Adenylosuccinase)		Sb06g023390	SORBI_3006G157000	21.5517	19.8812	20.7747	22.1854	22.5451	21.771	21.6547	20.7862	21.6816	22.2425	22.6168	0.0206998	0.678	1.43	1.68403	0.128456	0.905	0.96	0.891246							0	PATHWAY: Purine metabolism; AMP biosynthesis via de novo pathway; AMP from IMP: step 2/2. {ECO:0000256|ARBA:ARBA00004734, ECO:0000256|RuleBase:RU361172}.; PATHWAY: Purine metabolism; IMP biosynthesis via de novo pathway; 5-amino-1-(5-phospho-D-ribosyl)imidazole-4-carboxamide from 5-amino-1-(5-phospho-D-ribosyl)imidazole-4-carboxylate: step 2/2. {ECO:0000256|ARBA:ARBA00004706, ECO:0000256|RuleBase…	0	'de novo' AMP biosynthetic process [GO:0044208]; 'de novo' IMP biosynthetic process [GO:0006189]	0	(S)-2-(5-amino-1-(5-phospho-D-ribosyl)imidazole-4-carboxamido)succinate AMP-lyase (fumarate-forming) activity [GO:0070626]; N6-(1,2-dicarboxyethyl)AMP AMP-lyase (fumarate-forming) activity [GO:0004018]; 'de novo' AMP biosynthetic process [GO:0044208]; 'de novo' IMP biosynthetic process [GO:0006189]	(S)-2-(5-amino-1-(5-phospho-D-ribosyl)imidazole-4-carboxamido)succinate AMP-lyase (fumarate-forming) activity [GO:0070626]; N6-(1,2-dicarboxyethyl)AMP AMP-lyase (fumarate-forming) activity [GO:0004018]	GO:0004018; GO:0006189; GO:0044208; GO:0070626	0	0	PS00163;	PF08328;PF00206;	IPR024083;IPR020557;IPR000362;IPR022761;IPR008948;IPR004769;IPR013539;	C5YCK7	7
A0A1W0W1A3	Uncharacterized protein		0	SORBI_3003G414300	19.2558	16.2653	18.1971	17.7605	17.8075	22.4298	17.8769	18.1737	22.6464	23.0297	22.9661	0.266267	0.922	1.43	0.574682	0.0054433	0.603	4.86	2.26414							0	0	0	0	integral component of membrane [GO:0016021]	integral component of membrane [GO:0016021]	0	GO:0016021	0	0	0	0	0	A0A1W0W1A3	2
A0A1B6QIX8	SEC7 domain-containing protein		Sb01g012510	SORBI_3001G143600	18.9212	17.1293	15.6967	19.6223	17.7445	18.6468	19.5866	17.6207	18.7976	18.9765	18.6764	0.128521	0.884	1.42	0.891025	0.82786	0.957	0.213	0.0820433							0	0	SUBCELLULAR LOCATION: Cytoplasm, cytosol {ECO:0000256|ARBA:ARBA00004514}. Membrane {ECO:0000256|ARBA:ARBA00004287}; Peripheral membrane protein {ECO:0000256|ARBA:ARBA00004287}; Cytoplasmic side {ECO:0000256|ARBA:ARBA00004287}.	regulation of ARF protein signal transduction [GO:0032012]	0	ARF guanyl-nucleotide exchange factor activity [GO:0005086]; regulation of ARF protein signal transduction [GO:0032012]	ARF guanyl-nucleotide exchange factor activity [GO:0005086]	GO:0005086; GO:0032012	0	cd00171;	PS50190;	PF01369;PF12783;	IPR016024;IPR023394;IPR000904;IPR035999;IPR032691;	A0A1B6QIX8	4
C5XYN8	PLAT domain-containing protein		Sb04g027630	SORBI_3004G232700	26.6476	26.4644	26.6679	27.1967	28.7901	28.0339	27.7628	27.4924	29.9147	29.2128	29.0518	0.0125357	0.58	1.41	1.90185	0.00696501	0.645	1.77	2.15708						similar to Putative uncharacterized protein	0	0	0	0	0	0	0	0	0	0	PS50095;	PF01477;	IPR001024;IPR036392;	C5XYN8	4
A0A1B6QGQ5	GCFC domain-containing protein		Sb01g000820	SORBI_3001G008200	18.08	17.5165	17.9732	19.4829	19.8781	18.433	18.122	19.9451	19.2551	18.1194	17.8247	0.0468492	0.796	1.41	1.3293	0.37975	0.94	-0.634	0.420502							0	0	0	negative regulation of transcription by RNA polymerase II [GO:0000122]	nucleus [GO:0005634]	nucleus [GO:0005634]; RNA polymerase II cis-regulatory region sequence-specific DNA binding [GO:0000978]; negative regulation of transcription by RNA polymerase II [GO:0000122]	RNA polymerase II cis-regulatory region sequence-specific DNA binding [GO:0000978]	GO:0000122; GO:0000978; GO:0005634	0	0	0	PF07842;	IPR012890;IPR022783;	A0A1B6QGQ5	11
A0A1B6PIQ0	Peptidylprolyl isomerase (EC 5.2.1.8)		Sb07g026560	SORBI_3007G197200	23.8107	23.3601	24.6599	24.7996	25.3964	25.8525	23.2996	19.801	24.2064	26.0055	25.8437	0.141896	0.89	1.41	0.84803	0.00349915	0.52	3.8	2.45604							0	0	0	chaperone-mediated protein folding [GO:0061077]; protein peptidyl-prolyl isomerization [GO:0000413]	cytoplasm [GO:0005737]	cytoplasm [GO:0005737]; peptidyl-prolyl cis-trans isomerase activity [GO:0003755]; chaperone-mediated protein folding [GO:0061077]; protein peptidyl-prolyl isomerization [GO:0000413]	peptidyl-prolyl cis-trans isomerase activity [GO:0003755]	GO:0000413; GO:0003755; GO:0005737; GO:0061077	0	0	PS50059;PS50005;PS50293;	PF00254;	IPR001179;IPR013026;IPR011990;IPR019734;	A0A1B6PIQ0	20
C5Z466	Uncharacterized protein		Sb10g021600	SORBI_3010G161525	22.105	17.6411	20.1881	21.0045	21.5051	21.6462	22.2735	21.6756	16.6432	17.2063	19.8396	0.238792	0.917	1.41	0.62198	0.00937849	0.69	-4.08	2.02787							0	0	0	translation [GO:0006412]	mitochondrial large ribosomal subunit [GO:0005762]	mitochondrial large ribosomal subunit [GO:0005762]; RNA binding [GO:0003723]; structural constituent of ribosome [GO:0003735]; translation [GO:0006412]	RNA binding [GO:0003723]; structural constituent of ribosome [GO:0003735]	GO:0003723; GO:0003735; GO:0005762; GO:0006412	0	cd00403;	PS01199;	PF00687;	IPR005878;IPR023674;IPR028364;IPR016095;IPR023673;	C5Z466	11
C5XKZ4	Diacylglycerol O-acyltransferase (EC 2.3.1.20)		Sb03g035790	SORBI_3003G309600	19.9271	21.4668	21.2816	18.5992	21.9286	17.9409	18.2499	20.3081	21.3366	19.976	20.14	0.20754	0.91	-1.4	0.682898	0.324058	0.936	1.21	0.489377	Up_D						0	PATHWAY: Glycerolipid metabolism; triacylglycerol biosynthesis. {ECO:0000256|ARBA:ARBA00004771}.; PATHWAY: Lipid metabolism. {ECO:0000256|ARBA:ARBA00005189}.	0	triglyceride biosynthetic process [GO:0019432]	plasma membrane [GO:0005886]	plasma membrane [GO:0005886]; diacylglycerol O-acyltransferase activity [GO:0004144]; long-chain-alcohol O-fatty-acyltransferase activity [GO:0047196]; triglyceride biosynthetic process [GO:0019432]	diacylglycerol O-acyltransferase activity [GO:0004144]; long-chain-alcohol O-fatty-acyltransferase activity [GO:0047196]	GO:0004144; GO:0005886; GO:0019432; GO:0047196	0	0	0	PF06974;PF03007;	IPR023213;IPR009721;IPR004255;	C5XKZ4	5
C5Z3N8	Uncharacterized protein		0	SORBI_3010G154700	22.8708	22.7917	23.0096	23.8501	22.9823	26.0671	17.9994	23.9568	23.938	25.3549	24.2738	0.320043	0.929	1.41	0.494792	0.04153	0.844	3.54	1.38164							0	0	0	0	0	0	0	0	0	0	0	0	0	C5Z3N8	6
C5YAN4	Pre-mRNA cleavage factor Im 25 kDa subunit		Sb06g033360	SORBI_3006G272200	23.5374	25.0278	24.2588	26.2455	24.3163	26.4519	23.3656	23.2432	25.1009	25.2524	25.7134	0.0483263	0.8	1.4	1.31582	0.0148093	0.75	2.05	1.82946							0	0	SUBCELLULAR LOCATION: Nucleus {ECO:0000256|PIRNR:PIRNR017888}. Note=In punctate subnuclear structures localized adjacent to nuclear speckles, called paraspeckles. {ECO:0000256|PIRNR:PIRNR017888}.	mRNA polyadenylation [GO:0006378]; mRNA processing [GO:0006397]; rRNA processing [GO:0006364]	cytosol [GO:0005829]; mRNA cleavage factor complex [GO:0005849]	cytosol [GO:0005829]; mRNA cleavage factor complex [GO:0005849]; AU-rich element binding [GO:0017091]; hydrolase activity [GO:0016787]; mRNA binding [GO:0003729]; mRNA polyadenylation [GO:0006378]; mRNA processing [GO:0006397]; rRNA processing [GO:0006364]	AU-rich element binding [GO:0017091]; hydrolase activity [GO:0016787]; mRNA binding [GO:0003729]	GO:0003729; GO:0005829; GO:0005849; GO:0006364; GO:0006378; GO:0006397; GO:0016787; GO:0017091	0	0	0	PF13869;	IPR016706;IPR015797;	C5YAN4	13
C5YGM9	Uncharacterized protein		Sb06g029650	SORBI_3006G228000	22.3388	22.8631	22.0226	24.9748	22.5933	23.8611	18.4649	18.573	17.0423	17.066	19.2707	0.0900226	0.859	1.4	1.04565	0.402856	0.941	-0.726	0.39485							0	0	0	0	0	nucleic acid binding [GO:0003676]; zinc ion binding [GO:0008270]	nucleic acid binding [GO:0003676]; zinc ion binding [GO:0008270]	GO:0003676; GO:0008270	0	cd04458;	PS00352;PS50158;	PF00313;PF00098;	IPR011129;IPR019844;IPR002059;IPR012340;IPR001878;IPR036875;	C5YGM9	6
C5XPG5	SHSP domain-containing protein		0	SORBI_3003G201200	22.9714	21.0458	24.1246	23.8793	24.476	23.9904	21.8471	23.4763	23.6362	23.5696	21.0209	0.163863	0.898	1.4	0.785519	0.939728	0.96	0.0805	0.0269981							0	0	0	0	0	0	0	0	0	0	PS01031;	PF00011;	IPR002068;IPR008978;	C5XPG5	9
C5Y3L8	Uncharacterized protein		Sb05g001550	SORBI_3005G018200	20.9271	17.9926	19.4867	21.0365	21.5469	20.0369	18.5955	17.6232	17.9914	21.2687	19.1534	0.173316	0.901	1.4	0.76116	0.231952	0.926	1.36	0.634601					1.34308	similar to GDA1/CD39 family protein; expressed	0	0	0	0	0	ATP binding [GO:0005524]; hydrolase activity [GO:0016787]	ATP binding [GO:0005524]; hydrolase activity [GO:0016787]	GO:0005524; GO:0016787	0	0	PS01238;	PF01150;	IPR000407;	C5Y3L8	10
C5XN98	Uncharacterized protein		Sb03g038160	SORBI_3003G337400	21.9715	20.3623	20.8804	19.4833	19.6105	19.9556	20.2973	20.8782	19.5709	17.9982	18.5947	0.0294879	0.735	-1.39	1.53036	0.0124577	0.729	-1.87	1.90456	Up_D					similar to Cinnamate-4-hydroxylase	0	0	0	lignin metabolic process [GO:0009808]; pollen development [GO:0009555]; response to karrikin [GO:0080167]; ubiquinone biosynthetic process [GO:0006744]	endoplasmic reticulum [GO:0005783]; Golgi apparatus [GO:0005794]; membrane [GO:0016020]; plant-type cell wall [GO:0009505]; plasma membrane [GO:0005886]; plasmodesma [GO:0009506]; vacuolar membrane [GO:0005774]	endoplasmic reticulum [GO:0005783]; Golgi apparatus [GO:0005794]; membrane [GO:0016020]; plant-type cell wall [GO:0009505]; plasma membrane [GO:0005886]; plasmodesma [GO:0009506]; vacuolar membrane [GO:0005774]; heme binding [GO:0020037]; identical protein binding [GO:0042802]; iron ion binding [GO:0005506]; oxidoreductase activity, acting on paired donors, with incorporation or reduction of mole…	heme binding [GO:0020037]; identical protein binding [GO:0042802]; iron ion binding [GO:0005506]; oxidoreductase activity, acting on paired donors, with incorporation or reduction of molecular oxygen, NAD(P)H as one donor, and incorporation of one atom of oxygen [GO:0016709]; trans-cinnamate 4-monooxygenase activity [GO:0016710]	GO:0005506; GO:0005774; GO:0005783; GO:0005794; GO:0005886; GO:0006744; GO:0009505; GO:0009506; GO:0009555; GO:0009808; GO:0016020; GO:0016709; GO:0016710; GO:0020037; GO:0042802; GO:0080167	0	0	PS00086;	PF00067;	IPR001128;IPR017972;IPR002401;IPR036396;	C5XN98	2
C5XDY4	Uncharacterized protein		Sb02g038950	SORBI_3002G370700	21.6831	18.637	21.876	20.9917	22.353	23.05	21.4435	23.3607	22.3782	23.3321	17.4416	0.377384	0.935	1.4	0.423217	0.443321	0.943	-1.35	0.353281							0	0	0	0	chloroplast envelope [GO:0009941]	chloroplast envelope [GO:0009941]	0	GO:0009941	0	0	0	0	0	C5XDY4	4
C5Y8K8	Glucan endo-1,3-beta-D-glucosidase (EC 3.2.1.39)		Sb05g027690	SORBI_3005G228900	23.4275	24.636	24.6195	23.1299	21.9065	23.4898	24.8171	25.1736	17.567	21.8903	21.2199	0.204812	0.91	-1.39	0.688644	0.00215154	0.42	-4.77	2.66725	Up_D						0	0	0	carbohydrate metabolic process [GO:0005975]	anchored component of plasma membrane [GO:0046658]	anchored component of plasma membrane [GO:0046658]; hydrolase activity, hydrolyzing O-glycosyl compounds [GO:0004553]; carbohydrate metabolic process [GO:0005975]	hydrolase activity, hydrolyzing O-glycosyl compounds [GO:0004553]	GO:0004553; GO:0005975; GO:0046658	0	0	PS00587;	PF00332;PF07983;	IPR000490;IPR017853;IPR012946;	C5Y8K8	8
C5YRG5	TPR_REGION domain-containing protein		Sb08g020760	SORBI_3008G160000	19.5942	20.7202	20.6238	21.0754	18.5008	17.1829	16.5029	18.8848	17.7077	19.7581	19.9343	0.220547	0.913	-1.39	0.656499	0.254716	0.929	1.44	0.593945	down						0	0	0	0	cytosol [GO:0005829]	cytosol [GO:0005829]	0	GO:0005829	0	0	PS50005;PS50293;	PF07719;	IPR013026;IPR011990;IPR013105;IPR019734;	C5YRG5	5
Q6JAG4	Glutathione peroxidase		Sb06g024920	SB20O07.21SORBI_3006G173900	25.0165	24.8286	26.4212	26.673	26.1884	27.5837	26.8841	26.9362	26.6123	27.563	27.5139	0.0320884	0.747	1.39	1.49365	0.617449	0.951	0.32	0.209399							0	0	0	response to oxidative stress [GO:0006979]	cytosol [GO:0005829]	cytosol [GO:0005829]; glutathione peroxidase activity [GO:0004602]; peroxidase activity [GO:0004601]; response to oxidative stress [GO:0006979]	glutathione peroxidase activity [GO:0004602]; peroxidase activity [GO:0004601]	GO:0004601; GO:0004602; GO:0005829; GO:0006979	0	cd00340;	PS00460;PS00763;PS51355;	PF00255;	IPR000889;IPR029759;IPR029760;IPR036249;	Q6JAG4	9
C5XGH3	Peroxidase (EC 1.11.1.7)		Sb03g010250	SORBI_3003G121100	23.1647	23.8972	24.0234	25.6914	24.6682	24.8837	24.8278	24.2746	23.9995	23.0537	25.0031	0.0323208	0.749	1.39	1.49052	0.409436	0.942	-0.532	0.387814					1.12127	similar to Peroxidase	0	0	SUBCELLULAR LOCATION: Secreted {ECO:0000256|RuleBase:RU362060}.	hydrogen peroxide catabolic process [GO:0042744]; response to oxidative stress [GO:0006979]	extracellular region [GO:0005576]	extracellular region [GO:0005576]; heme binding [GO:0020037]; metal ion binding [GO:0046872]; peroxidase activity [GO:0004601]; hydrogen peroxide catabolic process [GO:0042744]; response to oxidative stress [GO:0006979]	heme binding [GO:0020037]; metal ion binding [GO:0046872]; peroxidase activity [GO:0004601]	GO:0004601; GO:0005576; GO:0006979; GO:0020037; GO:0042744; GO:0046872	0	cd00693;	PS00435;PS00436;PS50873;	PF00141;	IPR002016;IPR010255;IPR000823;IPR019794;IPR019793;IPR033905;	C5XGH3	5
C5XT02	Uncharacterized protein		Sb04g001720	SORBI_3004G018200	25.9013	27.0369	26.7766	28.3852	27.1669	28.3408	25.7734	26.4498	26.8486	28.5976	28.2619	0.0405953	0.779	1.39	1.39152	0.0224119	0.794	1.79	1.64952							0	0	0	0	0	nucleic acid binding [GO:0003676]; zinc ion binding [GO:0008270]	nucleic acid binding [GO:0003676]; zinc ion binding [GO:0008270]	GO:0003676; GO:0008270	0	cd04458;	PS00352;PS50158;	PF00313;PF00098;	IPR011129;IPR019844;IPR002059;IPR012340;IPR001878;IPR036875;	C5XT02	8
C5YFT1	Metallophos domain-containing protein		Sb06g015410	SORBI_3006G067500	21.1102	18.1234	19.8671	21.1219	21.9421	20.218	19.5213	19.5589	18.9674	18.3852	17.4221	0.104669	0.87	1.39	0.980183	0.172201	0.916	-1.28	0.763965							0	0	0	0	0	hydrolase activity [GO:0016787]	hydrolase activity [GO:0016787]	GO:0016787	0	0	0	PF00149;	IPR004843;	C5YFT1	4
C5YBG4	Uncharacterized protein		0	SORBI_3006G134100	18.2243	20.6542	17.4879	20.9691	20.3546	19.2118	21.6604	21.7706	20.1379	20.8203	21.1918	0.113629	0.876	1.39	0.944509	0.289739	0.932	-0.999	0.537993							0	0	0	oxidation-reduction process [GO:0055114]	membrane [GO:0016020]	membrane [GO:0016020]; oxidation-reduction process [GO:0055114]	0	GO:0016020; GO:0055114	0	0	0	PF00106;	IPR036291;IPR002347;	C5YBG4	4
C5WMQ1	Uncharacterized protein		Sb01g050040	SORBI_3001G537700	20.274	19.0616	20.8602	19.4797	22.5204	22.361	18.9246	22.3267	23.362	23.4784	23.0048	0.207109	0.91	1.39	0.6838	0.0445943	0.849	2.66	1.35072							0	0	0	cellular defense response [GO:0006968]; cellular response to ethylene stimulus [GO:0071369]; cellular response to jasmonic acid stimulus [GO:0071395]; cellular response to salicylic acid stimulus [GO:0071446]; defense response to fungus, incompatible interaction [GO:0009817]	chloroplast [GO:0009507]	chloroplast [GO:0009507]; ATP binding [GO:0005524]; RNA binding [GO:0003723]; RNA helicase activity [GO:0003724]; cellular defense response [GO:0006968]; cellular response to ethylene stimulus [GO:0071369]; cellular response to jasmonic acid stimulus [GO:0071395]; cellular response to salicylic acid stimulus [GO:0071446]; defense response to fungus, incompatible interaction [GO:0009817]	ATP binding [GO:0005524]; RNA binding [GO:0003723]; RNA helicase activity [GO:0003724]	GO:0003723; GO:0003724; GO:0005524; GO:0006968; GO:0009507; GO:0009817; GO:0071369; GO:0071395; GO:0071446	MOTIF 255..283; /note="Q motif"; /evidence="ECO:0000256|PROSITE-ProRule:PRU00552"	0	PS51192;PS51194;PS51195;	PF00270;PF00271;	IPR011545;IPR014001;IPR001650;IPR027417;IPR014014;	C5WMQ1	16
A0A1Z5R1B1	Phosphoinositide phospholipase C (EC 3.1.4.11)		Sb09g002320	SORBI_3009G027800	17.978	17.7647	20.5517	19.5054	21.2589	19.7109	21.0932	19.7297	22.2382	18.7332	21.7561	0.224122	0.914	1.39	0.649516	0.686843	0.953	0.498	0.163142						similar to Putative phosphatidylinositol-specific phospholipase C	0	0	SUBCELLULAR LOCATION: Cell membrane {ECO:0000256|ARBA:ARBA00004202}; Peripheral membrane protein {ECO:0000256|ARBA:ARBA00004202}. Membrane {ECO:0000256|ARBA:ARBA00004170}; Peripheral membrane protein {ECO:0000256|ARBA:ARBA00004170}.	lipid catabolic process [GO:0016042]; phosphatidylinositol-mediated signaling [GO:0048015]; release of sequestered calcium ion into cytosol [GO:0051209]	0	phosphatidylinositol phospholipase C activity [GO:0004435]; lipid catabolic process [GO:0016042]; phosphatidylinositol-mediated signaling [GO:0048015]; release of sequestered calcium ion into cytosol [GO:0051209]	phosphatidylinositol phospholipase C activity [GO:0004435]	GO:0004435; GO:0016042; GO:0048015; GO:0051209	0	0	PS50004;PS50008;	PF00168;PF09279;PF00388;PF00387;	IPR000008;IPR035892;IPR011992;IPR001192;IPR017946;IPR015359;IPR000909;IPR001711;	A0A1Z5R1B1	10
A0A1B6PTR0	Uncharacterized protein		0	SORBI_3005G203600	23.6669	23.7952	22.7189	24.9817	24.7223	24.6179	24.1776	25.0203	24.5851	23.8686	24.3388	0.00998677	0.53	1.38	2.00057	0.501381	0.946	-0.335	0.299832							0	0	0	0	0	0	0	0	0	0	0	0	0	A0A1B6PTR0	2
A0A1Z5R4Y7	Dihydrolipoamide acetyltransferase component of pyruvate dehydrogenase complex (EC 2.3.1.-)		Sb08g005050	SORBI_3008G059900	23.0959	24.0154	23.758	24.1618	25.8537	25.0007	23.3541	22.7609	25.569	25.3769	25.119	0.0191962	0.664	1.38	1.71678	0.00213547	0.418	2.3	2.67051							0	0	0	0	chloroplast envelope [GO:0009941]; chloroplast thylakoid [GO:0009534]	chloroplast envelope [GO:0009941]; chloroplast thylakoid [GO:0009534]; dihydrolipoyllysine-residue acetyltransferase activity [GO:0004742]	dihydrolipoyllysine-residue acetyltransferase activity [GO:0004742]	GO:0004742; GO:0009534; GO:0009941	0	0	PS50968;PS00189;PS51826;	PF00198;PF00364;PF02817;	IPR003016;IPR001078;IPR000089;IPR023213;IPR036625;IPR004167;IPR011053;	A0A1Z5R4Y7	14
C5XGJ1	HTH La-type RNA-binding domain-containing protein		Sb03g010440	SORBI_3003G123200	17.9047	17.4061	18.9665	18.8552	20.2917	19.2809	17.4816	17.8059	18.774	19.4142	18.422	0.0302285	0.739	1.38	1.51958	0.0725083	0.878	1.23	1.13961							0	0	0	cellular heat acclimation [GO:0070370]	cytoplasmic stress granule [GO:0010494]; cytosol [GO:0005829]; nucleus [GO:0005634]; P-body [GO:0000932]	cytoplasmic stress granule [GO:0010494]; cytosol [GO:0005829]; nucleus [GO:0005634]; P-body [GO:0000932]; mRNA binding [GO:0003729]; cellular heat acclimation [GO:0070370]	mRNA binding [GO:0003729]	GO:0000932; GO:0003729; GO:0005634; GO:0005829; GO:0010494; GO:0070370	0	0	PS50961;	PF05383;	IPR006607;IPR006630;IPR036388;IPR036390;	C5XGJ1	6
A0A1B6PDD7	Uncharacterized protein		Sb08g018470	SORBI_3008G132600	17.9678	20.1704	20.6349	20.5138	19.7804	22.6091	19.9003	21.43	19.8947	21.7221	21.5452	0.182596	0.904	1.38	0.73851	0.724115	0.954	0.389	0.140193							0	0	0	regulation of gene expression, epigenetic [GO:0040029]	0	regulation of gene expression, epigenetic [GO:0040029]	0	GO:0040029	0	0	0	0	IPR038808;	A0A1B6PDD7	15
C5WRY4	Coatomer subunit zeta		Sb01g000630	SORBI_3001G005900	17.7334	20.5164	22.3806	22.3759	19.607	22.7791	18.4179	21.5933	22.32	22.268	22.1583	0.31184	0.928	1.38	0.506068	0.152573	0.912	2.24	0.816523							0	0	SUBCELLULAR LOCATION: Cytoplasm {ECO:0000256|RuleBase:RU366053}. Golgi apparatus membrane {ECO:0000256|RuleBase:RU366053}; Peripheral membrane protein {ECO:0000256|RuleBase:RU366053}; Cytoplasmic side {ECO:0000256|RuleBase:RU366053}. Cytoplasmic vesicle, COPI-coated vesicle membrane {ECO:0000256|RuleBase:RU366053}; Peripheral membrane protein {ECO:0000256|RuleBase:RU366053}; Cytoplasmic side {ECO…	intracellular protein transport [GO:0006886]; intra-Golgi vesicle-mediated transport [GO:0006891]; retrograde vesicle-mediated transport, Golgi to endoplasmic reticulum [GO:0006890]	COPI vesicle coat [GO:0030126]; Golgi membrane [GO:0000139]	COPI vesicle coat [GO:0030126]; Golgi membrane [GO:0000139]; intra-Golgi vesicle-mediated transport [GO:0006891]; intracellular protein transport [GO:0006886]; retrograde vesicle-mediated transport, Golgi to endoplasmic reticulum [GO:0006890]	0	GO:0000139; GO:0006886; GO:0006890; GO:0006891; GO:0030126	0	0	0	PF01217;	IPR022775;IPR039652;IPR011012;	C5WRY4	2
C5YJC3	50S ribosomal protein L9, chloroplastic (CL9)		Sb07g028700	SORBI_3007G220900	22.9727	15.9219	19.1671	20.2872	21.352	20.5699	19.9071	17.7707	22.1487	20.9957	20.449	0.373299	0.935	1.38	0.427943	0.18619	0.919	2.36	0.730043							0	0	0	translation [GO:0006412]	ribosome [GO:0005840]	ribosome [GO:0005840]; structural constituent of ribosome [GO:0003735]; translation [GO:0006412]	structural constituent of ribosome [GO:0003735]	GO:0003735; GO:0005840; GO:0006412	0	0	0	PF03948;PF01281;	IPR000244;IPR009027;IPR020069;IPR036791;IPR020070;IPR036935;	C5YJC3	6
C5XFY6	Ribokinase (RK) (EC 2.7.1.15)		Sb03g030470	SORBI_3003G248300	22.3788	23.6173	21.5464	22.8674	17.6658	22.9415	17.3593	17.9821	18.777	21.8158	21.4448	0.357259	0.933	-1.36	0.447017	0.085696	0.887	3.01	1.06704	down						0	PATHWAY: Carbohydrate metabolism; D-ribose degradation; D-ribose 5-phosphate from beta-D-ribopyranose: step 2/2. {ECO:0000256|HAMAP-Rule:MF_03215}.; PATHWAY: Glycan biosynthesis; starch biosynthesis. {ECO:0000256|ARBA:ARBA00004727}.	SUBCELLULAR LOCATION: Cytoplasm {ECO:0000256|HAMAP-Rule:MF_03215}. Nucleus {ECO:0000256|HAMAP-Rule:MF_03215}.	D-ribose catabolic process [GO:0019303]; nucleoside metabolic process [GO:0009116]	chloroplast stroma [GO:0009570]; nucleus [GO:0005634]; plastid nucleoid [GO:0042646]	chloroplast stroma [GO:0009570]; nucleus [GO:0005634]; plastid nucleoid [GO:0042646]; ATP binding [GO:0005524]; metal ion binding [GO:0046872]; ribokinase activity [GO:0004747]; D-ribose catabolic process [GO:0019303]; nucleoside metabolic process [GO:0009116]	ATP binding [GO:0005524]; metal ion binding [GO:0046872]; ribokinase activity [GO:0004747]	GO:0004747; GO:0005524; GO:0005634; GO:0009116; GO:0009570; GO:0019303; GO:0042646; GO:0046872	0	cd01174;	PS00584;	PF00294;	IPR002173;IPR011877;IPR011611;IPR002139;IPR029056;	C5XFY6	4
A0A1Z5R3Y2	Uncharacterized protein		Sb09g028770	SORBI_3009G235100	21.9949	21.479	20.7183	21.8871	23.8801	22.5206	21.5769	20.169	24.1483	23.2146	23.0249	0.0621236	0.826	1.37	1.20674	0.00548575	0.605	2.59	2.26076							0	0	0	ribosomal small subunit assembly [GO:0000028]	0	GTP binding [GO:0005525]; ribosomal small subunit binding [GO:0043024]; rRNA binding [GO:0019843]; ribosomal small subunit assembly [GO:0000028]	GTP binding [GO:0005525]; ribosomal small subunit binding [GO:0043024]; rRNA binding [GO:0019843]	GO:0000028; GO:0005525; GO:0019843; GO:0043024	0	cd04163;	PS51713;PS50823;	PF07650;PF01926;	IPR030388;IPR005662;IPR006073;IPR015946;IPR004044;IPR009019;IPR027417;IPR005225;	A0A1Z5R3Y2	24
A0A1B6Q1K5	Thioredoxin domain-containing protein		Sb03g004670	SORBI_3003G054200	24.0157	25.4747	24.0715	25.5854	26.4271	25.6627	25.9532	25.7711	26.228	26.1225	23.8529	0.0762199	0.845	1.37	1.11793	0.562942	0.949	-0.461	0.249537							0	0	0	cell redox homeostasis [GO:0045454]	0	cell redox homeostasis [GO:0045454]	0	GO:0045454	0	0	PS00194;PS51352;	PF00085;	IPR036249;IPR017937;IPR013766;	A0A1B6Q1K5	6
A0A194YQV5	Uncharacterized protein		Sb04g025195	SORBI_3004G206200	21.336	16.3949	19.5413	18.9797	22.0532	20.3433	18.8881	20.1436	22.0766	20.7893	19.7931	0.301775	0.927	1.37	0.520317	0.352061	0.938	1.37	0.453382							0	0	0	chloroplast organization [GO:0009658]; developmental process [GO:0032502]; plastid transcription [GO:0042793]; regulation of transcription, DNA-templated [GO:0006355]; response to abscisic acid [GO:0009737]; response to salt stress [GO:0009651]	chloroplast [GO:0009507]	chloroplast [GO:0009507]; sequence-specific double-stranded DNA binding [GO:1990837]; chloroplast organization [GO:0009658]; developmental process [GO:0032502]; plastid transcription [GO:0042793]; regulation of transcription, DNA-templated [GO:0006355]; response to abscisic acid [GO:0009737]; response to salt stress [GO:0009651]	sequence-specific double-stranded DNA binding [GO:1990837]	GO:0006355; GO:0009507; GO:0009651; GO:0009658; GO:0009737; GO:0032502; GO:0042793; GO:1990837	0	0	0	PF02536;	IPR003690;IPR038538;	A0A194YQV5	14
A0A1Z5RB50	Uncharacterized protein		Sb07g023500	SORBI_3007G161800	21.2975	16.8576	20.6998	22.9947	18.2946	21.6879	20.6723	17.2504	20.711	21.4522	20.4821	0.379405	0.935	1.37	0.420896	0.277449	0.931	1.92	0.556816							0	PATHWAY: Glycan biosynthesis; starch biosynthesis. {ECO:0000256|ARBA:ARBA00004727}.	0	0	0	kinase activity [GO:0016301]; phosphotransferase activity, alcohol group as acceptor [GO:0016773]	kinase activity [GO:0016301]; phosphotransferase activity, alcohol group as acceptor [GO:0016773]	GO:0016301; GO:0016773	0	0	PS00584;	PF00294;	IPR002173;IPR011611;IPR002139;IPR029056;	A0A1Z5RB50	3
A0A1Z5RGP3	LEA_2 domain-containing protein		Sb06g033570	SORBI_3006G274300	24.2339	21.3524	22.9932	24.3205	23.6873	24.6729	24.0175	24.8703	24.4579	17.7418	23.7537	0.399662	0.937	1.37	0.398308	0.188172	0.919	-2.46	0.725446							0	0	0	0	anchored component of plasma membrane [GO:0046658]; integral component of membrane [GO:0016021]; plasmodesma [GO:0009506]	anchored component of plasma membrane [GO:0046658]; integral component of membrane [GO:0016021]; plasmodesma [GO:0009506]	0	GO:0009506; GO:0016021; GO:0046658	0	0	0	PF03168;	IPR004864;	A0A1Z5RGP3	4
C5XZL2	Splicing factor subunit		Sb07g021880	SORBI_3004G119200SORBI_3007G143500	23.9198	25.9384	23.754	25.6113	26.666	25.4186	23.6062	22.336	26.1393	25.731	25.6816	0.0661445	0.832	1.36	1.17951	0.00320552	0.503	2.88	2.4941							0	0	0	mRNA splicing, via spliceosome [GO:0000398]	precatalytic spliceosome [GO:0071011]; U2 snRNP [GO:0005686]	precatalytic spliceosome [GO:0071011]; U2 snRNP [GO:0005686]; mRNA splicing, via spliceosome [GO:0000398]	0	GO:0000398; GO:0005686; GO:0071011	0	0	0	PF07189;	IPR009846;IPR017089;	C5XZL2	6
A0A1B6QGC5	eIF2B_5 domain-containing protein		Sb02g043080	SORBI_3002G419100	18.3261	18.2421	19.2213	18.4346	20.8526	20.5946	21.9956	22.6321	21.8569	22.6276	21.4238	0.0707509	0.838	1.36	1.15027	0.655615	0.952	-0.344	0.183351							0	0	0	formation of cytoplasmic translation initiation complex [GO:0001732]; formation of translation preinitiation complex [GO:0001731]	eukaryotic translation initiation factor 2 complex [GO:0005850]	eukaryotic translation initiation factor 2 complex [GO:0005850]; mRNA binding [GO:0003729]; translation initiation factor activity [GO:0003743]; translation initiation factor binding [GO:0031369]; formation of cytoplasmic translation initiation complex [GO:0001732]; formation of translation preinitiation complex [GO:0001731]	mRNA binding [GO:0003729]; translation initiation factor activity [GO:0003743]; translation initiation factor binding [GO:0031369]	GO:0001731; GO:0001732; GO:0003729; GO:0003743; GO:0005850; GO:0031369	0	0	0	PF01873;	IPR002735;IPR016189;IPR016190;	A0A1B6QGC5	7
C5YQS6	Serine hydroxymethyltransferase (EC 2.1.2.1)		Sb08g019520	SORBI_3008G144800	21.0256	20.348	22.1437	22.6434	21.4268	23.5178	21.1232	19.8564	22.6498	23.0436	22.0105	0.0745943	0.843	1.36	1.12729	0.0218133	0.791	2.08	1.66128							0	PATHWAY: One-carbon metabolism; tetrahydrofolate interconversion. {ECO:0000256|ARBA:ARBA00004777, ECO:0000256|RuleBase:RU000585}.	0	cellular response to tetrahydrofolate [GO:1904482]; folic acid metabolic process [GO:0046655]; glycine biosynthetic process from serine [GO:0019264]; glycine metabolic process [GO:0006544]; L-serine catabolic process [GO:0006565]; one-carbon metabolic process [GO:0006730]; tetrahydrofolate interconversion [GO:0035999]; tetrahydrofolate metabolic process [GO:0046653]	0	amino acid binding [GO:0016597]; cobalt ion binding [GO:0050897]; glycine hydroxymethyltransferase activity [GO:0004372]; pyridoxal phosphate binding [GO:0030170]; serine binding [GO:0070905]; zinc ion binding [GO:0008270]; cellular response to tetrahydrofolate [GO:1904482]; folic acid metabolic process [GO:0046655]; glycine biosynthetic process from serine [GO:0019264]; glycine metabolic process…	amino acid binding [GO:0016597]; cobalt ion binding [GO:0050897]; glycine hydroxymethyltransferase activity [GO:0004372]; pyridoxal phosphate binding [GO:0030170]; serine binding [GO:0070905]; zinc ion binding [GO:0008270]	GO:0004372; GO:0006544; GO:0006565; GO:0006730; GO:0008270; GO:0016597; GO:0019264; GO:0030170; GO:0035999; GO:0046653; GO:0046655; GO:0050897; GO:0070905; GO:1904482	0	cd00378;	PS00096;	PF00464;	IPR015424;IPR015422;IPR015421;IPR001085;IPR019798;IPR039429;	C5YQS6	14
C5YF68	Uncharacterized protein		Sb06g027530	SORBI_3006G204200	23.4511	20.7334	23.1758	18.7116	21.947	22.7118	17.7656	22.4054	19.2829	17.6362	18.1055	0.362178	0.934	-1.33	0.441078	0.289249	0.932	-1.74	0.538727	down						0	0	0	polyamine transport [GO:0015846]	chloroplast envelope [GO:0009941]; periplasmic space [GO:0042597]	chloroplast envelope [GO:0009941]; periplasmic space [GO:0042597]; polyamine binding [GO:0019808]; polyamine transport [GO:0015846]	polyamine binding [GO:0019808]	GO:0009941; GO:0015846; GO:0019808; GO:0042597	0	0	0	0	IPR001188;	C5YF68	15
A0A1B6PU06	Uncharacterized protein		Sb05g026810	SORBI_3005G217000	24.3792	22.4026	24.2835	22.0724	23.0191	22.0086	22.8817	24.29	24.2891	24.2127	23.4835	0.0673633	0.834	-1.32	1.17158	0.580059	0.95	0.409	0.236528	up_DH					similar to Putative beta-glycosidase	0	0	0	carbohydrate metabolic process [GO:0005975]	integral component of membrane [GO:0016021]	integral component of membrane [GO:0016021]; beta-glucosidase activity [GO:0008422]; carbohydrate metabolic process [GO:0005975]	beta-glucosidase activity [GO:0008422]	GO:0005975; GO:0008422; GO:0016021	0	0	PS00572;	PF00232;	IPR001360;IPR018120;IPR017853;	A0A1B6PU06	19
A0A1B6PJD8	Glyco_transf_28 domain-containing protein		Sb06g001270	SORBI_3006G012900	21.3036	21.9238	21.4179	20.5311	18.3574	21.7818	20.3047	20.4475	22.7957	21.694	22.4211	0.113736	0.876	-1.32	0.944102	0.0483432	0.855	1.93	1.31566	Up_D						0	0	0	carbohydrate metabolic process [GO:0005975]; lipid glycosylation [GO:0030259]	0	transferase activity, transferring hexosyl groups [GO:0016758]; carbohydrate metabolic process [GO:0005975]; lipid glycosylation [GO:0030259]	transferase activity, transferring hexosyl groups [GO:0016758]	GO:0005975; GO:0016758; GO:0030259	0	0	0	PF03033;	IPR004276;	A0A1B6PJD8	8
A0A1Z5R8U6	Xyloglucan endotransglucosylase/hydrolase (EC 2.4.1.207)		0	SORBI_3007G090463	21.7453	22.6298	21.8805	23.9797	23.538	22.7534	22.9079	22.2964	23.5424	21.5854	23.4214	0.0511486	0.806	1.34	1.29117	0.719545	0.954	0.248	0.142942							0	0	SUBCELLULAR LOCATION: Secreted, cell wall {ECO:0000256|RuleBase:RU361120}. Secreted, extracellular space, apoplast {ECO:0000256|ARBA:ARBA00004271, ECO:0000256|RuleBase:RU361120}.	cell wall biogenesis [GO:0042546]; cell wall organization [GO:0071555]; xyloglucan metabolic process [GO:0010411]	apoplast [GO:0048046]; cell wall [GO:0005618]	apoplast [GO:0048046]; cell wall [GO:0005618]; hydrolase activity, hydrolyzing O-glycosyl compounds [GO:0004553]; xyloglucan:xyloglucosyl transferase activity [GO:0016762]; cell wall biogenesis [GO:0042546]; cell wall organization [GO:0071555]; xyloglucan metabolic process [GO:0010411]	hydrolase activity, hydrolyzing O-glycosyl compounds [GO:0004553]; xyloglucan:xyloglucosyl transferase activity [GO:0016762]	GO:0004553; GO:0005618; GO:0010411; GO:0016762; GO:0042546; GO:0048046; GO:0071555	0	0	PS51762;	PF00722;PF06955;	IPR008264;IPR013320;IPR000757;IPR010713;IPR016455;	A0A1Z5R8U6	4
C5YP81	TPR_REGION domain-containing protein		Sb08g016670	SORBI_3008G112800	21.0463	19.372	21.7723	21.2328	22.1513	22.8223	20.3213	20.8939	22.7816	22.5668	21.8896	0.0721409	0.84	1.34	1.14182	0.0361711	0.834	1.81	1.44164							0	0	0	gene silencing by RNA-directed DNA methylation [GO:0080188]; mRNA splicing, via spliceosome [GO:0000398]; positive regulation of miRNA metabolic process [GO:2000630]; positive regulation of primary miRNA processing [GO:2000636]; spliceosomal tri-snRNP complex assembly [GO:0000244]	catalytic step 2 spliceosome [GO:0071013]; U4/U6 x U5 tri-snRNP complex [GO:0046540]	catalytic step 2 spliceosome [GO:0071013]; U4/U6 x U5 tri-snRNP complex [GO:0046540]; gene silencing by RNA-directed DNA methylation [GO:0080188]; mRNA splicing, via spliceosome [GO:0000398]; positive regulation of miRNA metabolic process [GO:2000630]; positive regulation of primary miRNA processing [GO:2000636]; spliceosomal tri-snRNP complex assembly [GO:0000244]	0	GO:0000244; GO:0000398; GO:0046540; GO:0071013; GO:0080188; GO:2000630; GO:2000636	0	0	PS50293;	PF06424;	IPR003107;IPR010491;IPR027108;IPR013026;IPR011990;IPR019734;	C5YP81	50
C5XSC4	Peptidylprolyl isomerase (EC 5.2.1.8)		Sb04g001310	SORBI_3004G013400	21.3802	23.003	20.6576	22.8785	17.7885	20.4209	21.5516	19.283	18.2992	19.1251	18.1417	0.300514	0.927	-1.32	0.522135	0.190961	0.92	-1.9	0.719055	Up_D						0	0	0	0	chloroplast thylakoid lumen [GO:0009543]	chloroplast thylakoid lumen [GO:0009543]; peptidyl-prolyl cis-trans isomerase activity [GO:0003755]	peptidyl-prolyl cis-trans isomerase activity [GO:0003755]	GO:0003755; GO:0009543	0	0	PS50059;	PF00254;	IPR001179;	C5XSC4	4
A1E9S0	ATP synthase subunit b, chloroplastic (ATP synthase F(0) sector subunit b) (ATPase subunit I)		0	0	31.2985	31.0489	31.3519	30.6893	30.5975	30.0339	30.444	30.3667	29.7004	29.9622	30.2724	0.04549	0.793	-0.793	1.34208	0.294191	0.933	-0.427	0.531371							0	0	SUBCELLULAR LOCATION: Plastid, chloroplast thylakoid membrane {ECO:0000255|HAMAP-Rule:MF_01398}; Single-pass membrane protein {ECO:0000255|HAMAP-Rule:MF_01398}.	ATP synthesis coupled proton transport [GO:0015986]	chloroplast thylakoid membrane [GO:0009535]; integral component of membrane [GO:0016021]; proton-transporting ATP synthase complex, coupling factor F(o) [GO:0045263]	chloroplast thylakoid membrane [GO:0009535]; integral component of membrane [GO:0016021]; proton-transporting ATP synthase complex, coupling factor F(o) [GO:0045263]; proton-transporting ATP synthase activity, rotational mechanism [GO:0046933]; ATP synthesis coupled proton transport [GO:0015986]	proton-transporting ATP synthase activity, rotational mechanism [GO:0046933]	GO:0009535; GO:0015986; GO:0016021; GO:0045263; GO:0046933	0	0	0	PF00430;	IPR002146;	A1E9S0	15
C5XEC3	Uncharacterized protein		Sb03g028430	SORBI_3003G226500	22.725	21.4682	20.8445	23.7747	21.8369	23.4033	21.7724	22.1778	21.9073	22.9156	23.3735	0.0796208	0.849	1.33	1.09897	0.340357	0.937	0.757	0.468066							0	0	0	defense response to fungus [GO:0050832]; protein stabilization [GO:0050821]; regulation of defense response to fungus, incompatible interaction [GO:2000072]; regulation of protein stability [GO:0031647]	cytoplasm [GO:0005737]; nucleus [GO:0005634]	cytoplasm [GO:0005737]; nucleus [GO:0005634]; defense response to fungus [GO:0050832]; protein stabilization [GO:0050821]; regulation of defense response to fungus, incompatible interaction [GO:2000072]; regulation of protein stability [GO:0031647]	0	GO:0005634; GO:0005737; GO:0031647; GO:0050821; GO:0050832; GO:2000072	0	0	PS51203;PS51048;PS50005;PS50293;	PF04969;PF05002;PF13181;	IPR007052;IPR008978;IPR007699;IPR013026;IPR011990;IPR019734;	C5XEC3	8
A0A194YNQ0	MFS domain-containing protein		Sb04g008150	SORBI_3004G099300	22.6923	23.8556	23.7136	21.4651	21.984	22.8798	22.2108	20.9294	23.6913	23.8623	23.1472	0.0380036	0.77	-1.31	1.42018	0.0089371	0.683	2	2.0488	Up_D						0	0	SUBCELLULAR LOCATION: Membrane {ECO:0000256|ARBA:ARBA00004141}; Multi-pass membrane protein {ECO:0000256|ARBA:ARBA00004141}.	glucose import [GO:0046323]	integral component of plasma membrane [GO:0005887]	integral component of plasma membrane [GO:0005887]; carbohydrate:proton symporter activity [GO:0005351]; glucose import [GO:0046323]	carbohydrate:proton symporter activity [GO:0005351]	GO:0005351; GO:0005887; GO:0046323	0	0	PS50850;PS00216;PS00217;	PF00083;	IPR020846;IPR005828;IPR036259;IPR003663;IPR005829;	A0A194YNQ0	6
C5WXT7	HTH La-type RNA-binding domain-containing protein		Sb01g046660	SORBI_3001G499500	19.8967	20.1352	20.9887	18.8763	18.8743	19.3757	20.8313	20.4264	15.9038	17.5523	17.5963	0.0364821	0.765	-1.3	1.43792	0.00016167	0.0594	-3.61	3.79137	Up_D						0	0	0	0	0	RNA binding [GO:0003723]	RNA binding [GO:0003723]	GO:0003723	0	0	PS50961;	PF05383;	IPR006630;IPR036388;IPR036390;	C5WXT7	2
A0A1B6PBY1	WH1 domain-containing protein		Sb08g003510	SORBI_3008G040700	21.631	22.1201	21.0164	23.2095	22.3987	23.1442	20.9826	19.1694	18.396	22.2704	22.1539	0.209697	0.911	1.33	0.678407	0.452474	0.944	0.864	0.344407							0	0	0	deadenylation-dependent decapping of nuclear-transcribed mRNA [GO:0000290]; deadenylation-independent decapping of nuclear-transcribed mRNA [GO:0031087]	P-body [GO:0000932]	P-body [GO:0000932]; enzyme activator activity [GO:0008047]; enzyme regulator activity [GO:0030234]; mRNA binding [GO:0003729]; deadenylation-dependent decapping of nuclear-transcribed mRNA [GO:0000290]; deadenylation-independent decapping of nuclear-transcribed mRNA [GO:0031087]	enzyme activator activity [GO:0008047]; enzyme regulator activity [GO:0030234]; mRNA binding [GO:0003729]	GO:0000290; GO:0000932; GO:0003729; GO:0008047; GO:0030234; GO:0031087	0	0	0	PF06058;	IPR010334;IPR011993;IPR000697;	A0A1B6PBY1	3
A0A1Z5R741	Hcy-binding domain-containing protein		Sb08g020830	SORBI_3008G161700	18.2006	18.5387	18.4427	20.6363	17.9607	20.5732	24.3209	21.2142	21.1692	17.8706	22.3922	0.313001	0.928	1.33	0.504455	0.133563	0.907	-2.29	0.874312						similar to Homocysteine S-methyltransferase 2	0	0	0	methionine biosynthetic process [GO:0009086]; methylation [GO:0032259]; S-methylmethionine cycle [GO:0033528]	0	betaine-homocysteine S-methyltransferase activity [GO:0047150]; S-adenosylmethionine-homocysteine S-methyltransferase activity [GO:0008898]; zinc ion binding [GO:0008270]; methionine biosynthetic process [GO:0009086]; methylation [GO:0032259]; S-methylmethionine cycle [GO:0033528]	betaine-homocysteine S-methyltransferase activity [GO:0047150]; S-adenosylmethionine-homocysteine S-methyltransferase activity [GO:0008898]; zinc ion binding [GO:0008270]	GO:0008270; GO:0008898; GO:0009086; GO:0032259; GO:0033528; GO:0047150	0	0	PS50970;	PF02574;	IPR017226;IPR003726;IPR036589;	A0A1Z5R741	6
A0A1Z5RNB5	Uncharacterized protein		0	SORBI_3004G200833	18.9507	18.9778	17.1957	19.3271	17.3035	22.4878	18.6963	21.9546	21.2887	24.3828	24.7067	0.381808	0.935	1.33	0.418154	0.0842574	0.886	3.13	1.07439							0	0	0	0	membrane [GO:0016020]	membrane [GO:0016020]; heme binding [GO:0020037]; iron ion binding [GO:0005506]; oxidoreductase activity, acting on paired donors, with incorporation or reduction of molecular oxygen, NAD(P)H as one donor, and incorporation of one atom of oxygen [GO:0016709]	heme binding [GO:0020037]; iron ion binding [GO:0005506]; oxidoreductase activity, acting on paired donors, with incorporation or reduction of molecular oxygen, NAD(P)H as one donor, and incorporation of one atom of oxygen [GO:0016709]	GO:0005506; GO:0016020; GO:0016709; GO:0020037	0	0	PS00086;	PF00067;	IPR001128;IPR017972;IPR002401;IPR036396;	A0A1Z5RNB5	4
A0A1Z5R6U1	eIF-2B GDP-GTP exchange factor subunit alpha		Sb08g015410	SORBI_3008G101600	22.6365	21.9755	22.7928	24.0159	22.6604	24.6737	24.2537	24.6149	25.1611	24.7697	24.3683	0.0363035	0.764	1.32	1.44005	0.593959	0.95	0.332	0.226243							0	0	0	regulation of translational initiation [GO:0006446]; translational initiation [GO:0006413]	eukaryotic translation initiation factor 2B complex [GO:0005851]	eukaryotic translation initiation factor 2B complex [GO:0005851]; regulation of translational initiation [GO:0006446]; translational initiation [GO:0006413]	0	GO:0005851; GO:0006413; GO:0006446	0	0	0	PF01008;	IPR042528;IPR000649;IPR042529;IPR037171;	A0A1Z5R6U1	11
C5YIF8	Obg-like ATPase 1		Sb07g005700	SORBI_3007G071900	25.2901	26.5406	26.1539	25.9397	28.3403	27.6752	25.2973	25.3496	27.9235	27.9564	27.5613	0.0566759	0.817	1.32	1.2466	0.00494983	0.586	2.49	2.30541							0	0	SUBCELLULAR LOCATION: Cytoplasm {ECO:0000256|HAMAP-Rule:MF_03167}.	negative regulation of defense response to bacterium [GO:1900425]; negative regulation of response to salt stress [GO:1901001]; response to salt stress [GO:0009651]	cytoplasm [GO:0005737]; cytosol [GO:0005829]	cytoplasm [GO:0005737]; cytosol [GO:0005829]; ATP binding [GO:0005524]; ATPase activity [GO:0016887]; GTP binding [GO:0005525]; GTPase activity [GO:0003924]; ribosomal large subunit binding [GO:0043023]; ribosome binding [GO:0043022]; negative regulation of defense response to bacterium [GO:1900425]; negative regulation of response to salt stress [GO:1901001]; response to salt stress [GO:0009651]	ATPase activity [GO:0016887]; ATP binding [GO:0005524]; GTPase activity [GO:0003924]; GTP binding [GO:0005525]; ribosomal large subunit binding [GO:0043023]; ribosome binding [GO:0043022]	GO:0003924; GO:0005524; GO:0005525; GO:0005737; GO:0005829; GO:0009651; GO:0016887; GO:0043022; GO:0043023; GO:1900425; GO:1901001	0	cd04867;cd01900;	PS51710;	PF01926;PF06071;	IPR004396;IPR012675;IPR031167;IPR006073;IPR027417;IPR012676;IPR023192;IPR013029;IPR041706;	C5YIF8	38
C5X1V2	Hexosyltransferase (EC 2.4.1.-)		Sb01g037090	SORBI_3001G391300	19.6848	19.0956	18.7873	17.2684	17.0806	19.3181	18.5937	19.6985	21.3574	22.0971	21.9295	0.0690195	0.836	-1.3	1.16103	0.0043349	0.562	2.65	2.36302	Up_D	3.36697			1.19968	similar to Galactinol synthase 3	0	0	0	0	0	transferase activity, transferring glycosyl groups [GO:0016757]	transferase activity, transferring glycosyl groups [GO:0016757]	GO:0016757	0	0	0	PF01501;	IPR002495;IPR029044;	C5X1V2	4
A0A1W0VUA2	Peptidylprolyl isomerase (EC 5.2.1.8)		Sb10g026520	SORBI_3010G219500	22.0959	22.0296	21.8679	22.0768	23.3587	24.5231	21.4698	18.2856	23.1082	21.9403	21.4297	0.165285	0.899	1.32	0.781767	0.0442345	0.849	2.28	1.35424							0	0	0	chaperone-mediated protein folding [GO:0061077]; protein peptidyl-prolyl isomerization [GO:0000413]	chloroplast [GO:0009507]; cytoplasm [GO:0005737]; thylakoid lumen [GO:0031977]	chloroplast [GO:0009507]; cytoplasm [GO:0005737]; thylakoid lumen [GO:0031977]; peptidyl-prolyl cis-trans isomerase activity [GO:0003755]; chaperone-mediated protein folding [GO:0061077]; protein peptidyl-prolyl isomerization [GO:0000413]	peptidyl-prolyl cis-trans isomerase activity [GO:0003755]	GO:0000413; GO:0003755; GO:0005737; GO:0009507; GO:0031977; GO:0061077	0	0	PS50059;	PF00254;	IPR001179;	A0A1W0VUA2	3
A0A1B6Q850	Uncharacterized protein		Sb03g045590	SORBI_3003G422900	22.6664	23.4821	21.5068	24.2343	22.7091	24.6663	17.6184	21.0427	23.1359	23.0166	24.3904	0.192586	0.907	1.32	0.715374	0.00296593	0.487	4.18	2.52784							0	0	0	regulation of RNA metabolic process [GO:0051252]	nucleus [GO:0005634]; ribonucleoprotein complex [GO:1990904]	nucleus [GO:0005634]; ribonucleoprotein complex [GO:1990904]; RNA binding [GO:0003723]; regulation of RNA metabolic process [GO:0051252]	RNA binding [GO:0003723]	GO:0003723; GO:0005634; GO:0051252; GO:1990904	0	0	PS50102;	PF00076;	IPR012677;IPR035979;IPR000504;	A0A1B6Q850	15
A0A1B6Q4P3	Uncharacterized protein		Sb03g027910	SORBI_3003G220700	17.733	18.5113	18.6522	21.3837	18.7655	18.7053	20.1682	19.7661	18.0618	21.5533	21.5393	0.227136	0.915	1.32	0.643714	0.722401	0.954	0.418	0.141222							0	0	0	0	nucleus [GO:0005634]	nucleus [GO:0005634]; metal ion binding [GO:0046872]; RNA binding [GO:0003723]	metal ion binding [GO:0046872]; RNA binding [GO:0003723]	GO:0003723; GO:0005634; GO:0046872	0	0	PS50103;	PF00642;	IPR000571;IPR036855;	A0A1B6Q4P3	3
C5Z7U1	Protein geranylgeranyltransferase type II (EC 2.5.1.60)		Sb10g027180	SORBI_3010G228500	21.0091	16.2774	18.7796	19.3431	19.1816	21.5009	19.3796	18.4915	20.4433	19.8045	20.7334	0.255935	0.92	1.32	0.591871	0.282161	0.932	1.39	0.549503							0	0	0	protein geranylgeranylation [GO:0018344]	cytoplasm [GO:0005737]; Rab-protein geranylgeranyltransferase complex [GO:0005968]	cytoplasm [GO:0005737]; Rab-protein geranylgeranyltransferase complex [GO:0005968]; protein prenyltransferase activity [GO:0008318]; protein geranylgeranylation [GO:0018344]	protein prenyltransferase activity [GO:0008318]	GO:0005737; GO:0005968; GO:0008318; GO:0018344	0	0	PS51450;PS51147;	PF12799;PF01239;	IPR001611;IPR025875;IPR002088;IPR032955;	C5Z7U1	5
A0A1Z5RBF3	PPO1_KFDV domain-containing protein		0	SORBI_3006G007450	16.7795	18.8737	18.1059	17.6889	18.2874	21.7529	19.042	20.6297	25.8046	29.4205	29.1981	0.32395	0.929	1.32	0.489522	0.000215711	0.0791	8.31	3.66613							0	0	0	0	0	catechol oxidase activity [GO:0004097]	catechol oxidase activity [GO:0004097]	GO:0004097	0	0	0	PF12143;	IPR022740;	A0A1Z5RBF3	10
A0A1B6PM66	Uncharacterized protein		Sb06g023260	SORBI_3006G155500	22.5384	21.2673	22.0256	23.8877	22.1697	23.7087	18.4106	17.4753	22.0165	23.4286	23.4709	0.0670445	0.833	1.31	1.17364	4.74688e-05	0.0142	5.03	4.32359							0	0	0	0	0	0	0	0	0	0	0	0	IPR040278;	A0A1B6PM66	2
A0A194YMR2	Uncharacterized protein		Sb04g004160	SORBI_3004G048800	18.0198	17.4203	18.6594	18.7048	20.1438	19.1764	17.2747	16.1512	18.498	16.6884	18.9894	0.0882371	0.857	1.31	1.05435	0.112693	0.9	1.35	0.948102							0	0	0	nuclear-transcribed mRNA catabolic process, 3'-5' exonucleolytic nonsense-mediated decay [GO:0070478]; RNA catabolic process [GO:0006401]	Ski complex [GO:0055087]	Ski complex [GO:0055087]; ATP binding [GO:0005524]; RNA binding [GO:0003723]; RNA helicase activity [GO:0003724]; nuclear-transcribed mRNA catabolic process, 3'-5' exonucleolytic nonsense-mediated decay [GO:0070478]; RNA catabolic process [GO:0006401]	ATP binding [GO:0005524]; RNA binding [GO:0003723]; RNA helicase activity [GO:0003724]	GO:0003723; GO:0003724; GO:0005524; GO:0006401; GO:0055087; GO:0070478	0	0	PS51192;PS51194;	PF00270;PF08148;PF13234;PF17911;	IPR011545;IPR014001;IPR001650;IPR027417;IPR025696;IPR016438;IPR012961;IPR040801;	A0A194YMR2	21
C5YYC5	Uncharacterized protein		0	SORBI_3009G148000	20.6845	20.9991	20.4886	23.2059	21.4355	21.4509	21.425	20.6065	20.3795	18.0856	18.5355	0.0903001	0.859	1.31	1.04431	0.0276688	0.813	-2.02	1.55801							0	0	SUBCELLULAR LOCATION: Membrane {ECO:0000256|ARBA:ARBA00004141}; Multi-pass membrane protein {ECO:0000256|ARBA:ARBA00004141}.	0	integral component of membrane [GO:0016021]	integral component of membrane [GO:0016021]	0	GO:0016021	0	0	PS50004;	PF00168;PF08372;	IPR000008;IPR035892;IPR013583;	C5YYC5	11
A0A194YSQ4	RPOL4c domain-containing protein		0	SORBI_3004G256300	17.9931	20.0031	19.9922	19.7168	21.3427	20.8675	17.6037	17.4024	17.6968	19.5019	18.0699	0.0975558	0.865	1.31	1.01075	0.27723	0.931	0.92	0.55716							0	0	SUBCELLULAR LOCATION: Nucleus {ECO:0000256|ARBA:ARBA00004123}.	DNA-templated transcription, initiation [GO:0006352]	RNA polymerase complex [GO:0030880]	RNA polymerase complex [GO:0030880]; catalytic activity [GO:0003824]; nucleotide binding [GO:0000166]; DNA-templated transcription, initiation [GO:0006352]	catalytic activity [GO:0003824]; nucleotide binding [GO:0000166]	GO:0000166; GO:0003824; GO:0006352; GO:0030880	0	0	0	PF03874;	IPR010997;IPR006590;IPR005574;IPR038324;	A0A194YSQ4	3
C5X8Z4	Uncharacterized protein		Sb02g020710	SORBI_3002G161900	19.5775	20.6248	17.6336	20.1317	20.4269	21.1975	21.6016	21.257	18.1464	20.7198	21.5965	0.205892	0.91	1.31	0.686361	0.264686	0.93	-1.28	0.577269							0	0	0	0	0	ADP binding [GO:0043531]	ADP binding [GO:0043531]	GO:0043531	0	0	0	PF00931;PF18052;	IPR032675;IPR002182;IPR027417;IPR041118;	C5X8Z4	3
C5XRQ7	Fructose-bisphosphate aldolase (EC 4.1.2.13)		Sb04g019020	SORBI_3004G146000	22.0361	23.8958	22.6211	23.8449	22.6157	26.0133	22.406	22.7287	22.542	25.5933	25.5148	0.238326	0.917	1.31	0.622828	0.120385	0.902	1.98	0.919428							0	PATHWAY: Carbohydrate degradation; glycolysis; D-glyceraldehyde 3-phosphate and glycerone phosphate from D-glucose: step 4/4. {ECO:0000256|ARBA:ARBA00004714}.	0	fructose 1,6-bisphosphate metabolic process [GO:0030388]; glycolytic process [GO:0006096]	cytosol [GO:0005829]	cytosol [GO:0005829]; fructose-bisphosphate aldolase activity [GO:0004332]; fructose 1,6-bisphosphate metabolic process [GO:0030388]; glycolytic process [GO:0006096]	fructose-bisphosphate aldolase activity [GO:0004332]	GO:0004332; GO:0005829; GO:0006096; GO:0030388	0	0	PS00158;	PF00274;	IPR029768;IPR013785;IPR000741;	C5XRQ7	9
A0A1B6Q1G9	Glycosyltransferase (EC 2.4.1.-)		Sb03g004150	SORBI_3003G047700	21.6587	22.8133	22.5227	21.7818	17.92	23.3871	23.7961	22.6699	23.5612	23.04	24.7466	0.302583	0.927	-1.3	0.519156	0.689649	0.953	0.55	0.161372	Up_D	2.80064					0	0	0	0	intracellular membrane-bounded organelle [GO:0043231]	intracellular membrane-bounded organelle [GO:0043231]; UDP-glycosyltransferase activity [GO:0008194]	UDP-glycosyltransferase activity [GO:0008194]	GO:0008194; GO:0043231	0	0	PS00375;	PF00201;	IPR002213;IPR035595;	A0A1B6Q1G9	11
C5YIX1	Mitochondrial pyruvate carrier		Sb07g006290	SORBI_3007G078100	22.2535	21.6445	21.0948	22.5594	22.2382	24.0914	21.17	21.5787	21.7127	24.0482	22.677	0.0915347	0.86	1.3	1.03841	0.0941895	0.891	1.44	1.026							0	0	SUBCELLULAR LOCATION: Membrane {ECO:0000256|ARBA:ARBA00004141}; Multi-pass membrane protein {ECO:0000256|ARBA:ARBA00004141}. Mitochondrion inner membrane {ECO:0000256|RuleBase:RU363100}; Multi-pass membrane protein {ECO:0000256|RuleBase:RU363100}.	mitochondrial pyruvate transmembrane transport [GO:0006850]	integral component of mitochondrial inner membrane [GO:0031305]	integral component of mitochondrial inner membrane [GO:0031305]; pyruvate transmembrane transporter activity [GO:0050833]; mitochondrial pyruvate transmembrane transport [GO:0006850]	pyruvate transmembrane transporter activity [GO:0050833]	GO:0006850; GO:0031305; GO:0050833	0	0	0	PF03650;	IPR005336;	C5YIX1	4
C5WZG6	Gln-synt_C domain-containing protein		Sb01g020230	SORBI_3001G231000	19.7766	22.78	20.5467	19.9935	17.7958	21.4941	22.737	20.1402	17.7286	17.3582	17.2125	0.270479	0.922	-1.27	0.567866	0.00887732	0.682	-4.01	2.05172	down						0	0	0	glutamine biosynthetic process [GO:0006542]; polyamine catabolic process [GO:0006598]	0	glutamate-ammonia ligase activity [GO:0004356]; hydrolase activity [GO:0016787]; transcription factor binding [GO:0008134]; glutamine biosynthetic process [GO:0006542]; polyamine catabolic process [GO:0006598]	glutamate-ammonia ligase activity [GO:0004356]; hydrolase activity [GO:0016787]; transcription factor binding [GO:0008134]	GO:0004356; GO:0006542; GO:0006598; GO:0008134; GO:0016787	0	0	0	PF04909;PF00120;	IPR006680;IPR036651;IPR014746;IPR008146;IPR032466;	C5WZG6	11
C5XMI3	Uncharacterized protein		Sb03g037380	SORBI_3003G327800	21.6358	18.6419	22.1202	18.4503	20.3902	19.7471	18.449	21.3296	19.9226	21.3529	21.9848	0.273426	0.923	-1.27	0.563161	0.351165	0.938	1.2	0.454488	Up_D					similar to Cytochrome P450	0	0	0	0	integral component of membrane [GO:0016021]; membrane [GO:0016020]	integral component of membrane [GO:0016021]; membrane [GO:0016020]; heme binding [GO:0020037]; iron ion binding [GO:0005506]; oxidoreductase activity, acting on paired donors, with incorporation or reduction of molecular oxygen, NAD(P)H as one donor, and incorporation of one atom of oxygen [GO:0016709]	heme binding [GO:0020037]; iron ion binding [GO:0005506]; oxidoreductase activity, acting on paired donors, with incorporation or reduction of molecular oxygen, NAD(P)H as one donor, and incorporation of one atom of oxygen [GO:0016709]	GO:0005506; GO:0016020; GO:0016021; GO:0016709; GO:0020037	0	0	PS00086;	PF00067;	IPR001128;IPR017972;IPR002401;IPR036396;	C5XMI3	11
A0A1Z5S3X9	Receptor-like serine/threonine-protein kinase (EC 2.7.11.1)		Sb01g001980	SORBI_3001G020500	20.6196	22.5971	19.6654	18.6075	22.2241	18.2396	19.4399	18.0759	16.6967	17.9284	18.4059	0.289371	0.925	-1.27	0.538546	0.413973	0.942	-1.08	0.383028	down						0	0	0	recognition of pollen [GO:0048544]	integral component of membrane [GO:0016021]; plasma membrane [GO:0005886]	integral component of membrane [GO:0016021]; plasma membrane [GO:0005886]; ATP binding [GO:0005524]; protein serine/threonine kinase activity [GO:0004674]; recognition of pollen [GO:0048544]	ATP binding [GO:0005524]; protein serine/threonine kinase activity [GO:0004674]	GO:0004674; GO:0005524; GO:0005886; GO:0016021; GO:0048544	0	cd00028;	PS50927;PS00107;PS50011;PS00108;	PF01453;PF08276;PF00069;PF00954;	IPR001480;IPR036426;IPR011009;IPR003609;IPR000719;IPR017441;IPR000858;IPR008271;IPR024171;	A0A1Z5S3X9	5
A0A1B6QHU2	Thioredoxin domain-containing protein		Sb01g006990	SORBI_3001G077300	20.4093	17.6735	18.5469	21.0829	22.2744	17.1732	20.9154	21.0678	21.2901	22.7199	19.6505	0.347135	0.932	1.3	0.459502	0.879615	0.958	0.229	0.0557075							0	0	0	cytochrome b6f complex assembly [GO:0010190]	chloroplast [GO:0009507]; chloroplast thylakoid membrane [GO:0009535]	chloroplast [GO:0009507]; chloroplast thylakoid membrane [GO:0009535]; oxidoreductase activity, acting on a sulfur group of donors, disulfide as acceptor [GO:0016671]; cytochrome b6f complex assembly [GO:0010190]	oxidoreductase activity, acting on a sulfur group of donors, disulfide as acceptor [GO:0016671]	GO:0009507; GO:0009535; GO:0010190; GO:0016671	0	0	PS51352;	PF00085;	IPR036249;IPR013766;	A0A1B6QHU2	3
C5WSG0	Uncharacterized protein		Sb01g029340	SORBI_3001G301600	25.6809	26.3445	26.3014	26.0002	24.4687	24.0893	26.3391	26.0139	24.3089	23.4892	24.5061	0.0455007	0.793	-1.26	1.34198	0.00738685	0.654	-2.08	2.13154	down					similar to Beta-expansin 6 precursor	0	0	0	sexual reproduction [GO:0019953]	extracellular region [GO:0005576]	extracellular region [GO:0005576]; sexual reproduction [GO:0019953]	0	GO:0005576; GO:0019953	0	0	PS50843;PS50842;	PF03330;PF01357;	IPR007118;IPR007112;IPR007117;IPR036749;IPR005795;IPR009009;IPR036908;	C5WSG0	11
C5YN83	Uncharacterized protein		Sb07g024260	SORBI_3007G170400	25.2274	25.9237	24.9773	24.5029	24.0901	23.7516	24.5315	24.7496	23.7352	20.6924	21.5171	0.105777	0.871	-1.26	0.975609	0.00778553	0.663	-2.66	2.10871	down						0	0	0	biosynthetic process [GO:0009058]	0	transferase activity, transferring acyl groups other than amino-acyl groups [GO:0016747]; biosynthetic process [GO:0009058]	transferase activity, transferring acyl groups other than amino-acyl groups [GO:0016747]	GO:0009058; GO:0016747	0	0	0	PF02797;PF00195;	IPR012328;IPR001099;IPR011141;IPR016039;	C5YN83	12
C5YCV0	Electron transfer flavoprotein subunit beta (Beta-ETF)		Sb06g002880	SORBI_3006G028100	20.6138	20.123	20.4631	21.4296	21.7513	21.8978	21.2067	19.0149	20.1169	23.0073	22.1543	0.125498	0.882	1.29	0.901362	0.086005	0.887	1.65	1.06548							0	0	SUBCELLULAR LOCATION: Mitochondrion matrix {ECO:0000256|ARBA:ARBA00004305, ECO:0000256|PIRNR:PIRNR000090}.	0	mitochondrial matrix [GO:0005759]	mitochondrial matrix [GO:0005759]; electron transfer activity [GO:0009055]	electron transfer activity [GO:0009055]	GO:0005759; GO:0009055	0	cd01714;	PS01065;	PF01012;	IPR000049;IPR014730;IPR012255;IPR033948;IPR014729;	C5YCV0	4
C5XWY4	Uncharacterized protein		Sb04g005760	SORBI_3004G068700	19.9964	18.6171	21.1814	18.0386	18.5706	19.4153	20.5218	21.6673	16.8519	18.2449	17.1873	0.111906	0.875	-1.26	0.951145	0.00121628	0.302	-3.67	2.91497	down				-1.06412	similar to Putative uncharacterized protein	0	0	0	0	membrane [GO:0016020]	membrane [GO:0016020]; heme binding [GO:0020037]; iron ion binding [GO:0005506]; oxidoreductase activity, acting on paired donors, with incorporation or reduction of molecular oxygen, NAD(P)H as one donor, and incorporation of one atom of oxygen [GO:0016709]	heme binding [GO:0020037]; iron ion binding [GO:0005506]; oxidoreductase activity, acting on paired donors, with incorporation or reduction of molecular oxygen, NAD(P)H as one donor, and incorporation of one atom of oxygen [GO:0016709]	GO:0005506; GO:0016020; GO:0016709; GO:0020037	0	0	PS00086;	PF00067;	IPR001128;IPR017972;IPR002401;IPR036396;	C5XWY4	4
A0A1W0VYU7	HMG box domain-containing protein (Fragment)		Sb03g030540	SORBI_3003G249100	18.318	21.477	20.5069	21.2197	20.7284	22.2118	19.3652	19.5291	17.6404	21.4499	21.6293	0.282404	0.924	1.29	0.549129	0.544439	0.948	0.793	0.264051						similar to Os01g0666200 protein	DNA_BIND 105..174; /note="HMG box"; /evidence="ECO:0000256|PROSITE-ProRule:PRU00267"	0	0	0	nucleus [GO:0005634]	nucleus [GO:0005634]; DNA binding [GO:0003677]	DNA binding [GO:0003677]	GO:0003677; GO:0005634	0	0	PS50118;	PF00505;	IPR009071;IPR036910;	A0A1W0VYU7	3
C5X2H1	SNRNP27 domain-containing protein		Sb02g039630	SORBI_3002G379300	17.4552	22.1714	21.9764	21.9494	21.7336	21.7784	21.7808	22.0479	18.7932	21.388	19.6861	0.297574	0.926	1.29	0.526406	0.166038	0.915	-1.96	0.779793							0	0	SUBCELLULAR LOCATION: Nucleus {ECO:0000256|ARBA:ARBA00004123}.	RNA splicing [GO:0008380]	0	RNA splicing [GO:0008380]	0	GO:0008380	0	0	0	PF08648;	IPR013957;	C5X2H1	2
C5XSC5	UTP--glucose-1-phosphate uridylyltransferase (EC 2.7.7.9)		Sb04g001320	SORBI_3004G013500	18.2339	19.5265	19.3896	22.6773	19.1359	19.2056	23.4471	23.7643	18.1673	18.0162	23.6377	0.408398	0.938	1.29	0.388916	0.0543206	0.862	-3.67	1.26504						similar to UDP-glucose pyrophosphorylase	0	0	0	glycogen metabolic process [GO:0005977]; UDP-glucose metabolic process [GO:0006011]	cytoplasm [GO:0005737]	cytoplasm [GO:0005737]; UTP:glucose-1-phosphate uridylyltransferase activity [GO:0003983]; glycogen metabolic process [GO:0005977]; UDP-glucose metabolic process [GO:0006011]	UTP:glucose-1-phosphate uridylyltransferase activity [GO:0003983]	GO:0003983; GO:0005737; GO:0005977; GO:0006011	0	cd00897;	0	PF01704;	IPR029044;IPR002618;IPR016267;	C5XSC5	2
C5YM76	Nitrate reductase		Sb07g022750	SORBI_3007G153900	22.8583	22.8623	23.739	22.0055	21.4443	22.2678	22.4534	22.7615	22.7358	22.4743	23.6621	0.0218317	0.687	-1.25	1.66091	0.507007	0.947	0.35	0.294986	Up_D					similar to Nitrate reductase [NADH] 1	0	0	0	nitrate assimilation [GO:0042128]; nitric oxide biosynthetic process [GO:0006809]	cytosol [GO:0005829]	cytosol [GO:0005829]; FAD binding [GO:0071949]; heme binding [GO:0020037]; molybdenum ion binding [GO:0030151]; molybdopterin cofactor binding [GO:0043546]; nitrate reductase (NADH) activity [GO:0009703]; nitrate reductase (NADPH) activity [GO:0050464]; nitrate assimilation [GO:0042128]; nitric oxide biosynthetic process [GO:0006809]	FAD binding [GO:0071949]; heme binding [GO:0020037]; molybdenum ion binding [GO:0030151]; molybdopterin cofactor binding [GO:0043546]; nitrate reductase (NADH) activity [GO:0009703]; nitrate reductase (NADPH) activity [GO:0050464]	GO:0005829; GO:0006809; GO:0009703; GO:0020037; GO:0030151; GO:0042128; GO:0043546; GO:0050464; GO:0071949	0	0	PS00191;PS50255;PS51384;PS00559;	PF00173;PF00970;PF03404;PF00175;PF00174;	IPR001834;IPR008333;IPR001199;IPR036400;IPR018506;IPR017927;IPR001709;IPR039261;IPR014756;IPR005066;IPR008335;IPR012137;IPR001433;IPR000572;IPR036374;IPR022407;IPR017938;	C5YM76	24
A1E9U7	50S ribosomal protein L20, chloroplastic		Sb03g017570	0	26.5444	27.5572	25.8797	27.3865	27.4567	28.9709	27.0862	27.1116	26.0196	26.3638	27.3966	0.065622	0.831	1.28	1.18295	0.478544	0.945	-0.506	0.320079							0	0	SUBCELLULAR LOCATION: Plastid, chloroplast.	ribosomal large subunit assembly [GO:0000027]; translation [GO:0006412]	chloroplast [GO:0009507]; ribosome [GO:0005840]	chloroplast [GO:0009507]; ribosome [GO:0005840]; rRNA binding [GO:0019843]; structural constituent of ribosome [GO:0003735]; ribosomal large subunit assembly [GO:0000027]; translation [GO:0006412]	rRNA binding [GO:0019843]; structural constituent of ribosome [GO:0003735]	GO:0000027; GO:0003735; GO:0005840; GO:0006412; GO:0009507; GO:0019843	0	cd07026;	PS00937;	PF00453;	IPR005813;IPR035566;	A1E9U7	8
A0A1B6PDX0	Pyridoxal kinase (EC 2.7.1.35)		0	SORBI_3008G156300	18.0371	22.2043	21.9267	21.7957	21.356	22.8514	20.9515	17.4129	19.2875	22.7701	21.8915	0.373075	0.935	1.28	0.428204	0.194777	0.92	2.13	0.710462							0	0	0	pyridoxal 5'-phosphate salvage [GO:0009443]	0	pyridoxal kinase activity [GO:0008478]; pyridoxal 5'-phosphate salvage [GO:0009443]	pyridoxal kinase activity [GO:0008478]	GO:0008478; GO:0009443	0	cd01173;	0	PF08543;	IPR013749;IPR004625;IPR029056;	A0A1B6PDX0	5
A0A1B6QMW1	SAP domain-containing protein		Sb01g033900	SORBI_3001G354600	23.4286	25.294	24.244	25.6029	25.4456	25.7292	24.5395	24.9128	24.7735	24.7818	25.4077	0.0274424	0.724	1.27	1.56158	0.641678	0.952	0.261	0.192683							0	0	0	0	cytosol [GO:0005829]	cytosol [GO:0005829]; nucleic acid binding [GO:0003676]	nucleic acid binding [GO:0003676]	GO:0003676; GO:0005829	0	cd12432;	PS50800;	PF16294;PF02037;	IPR034257;IPR035979;IPR032552;IPR003034;IPR036361;	A0A1B6QMW1	20
A0A1B6Q7H8	Uncharacterized protein		Sb03g042480	SORBI_3003G386300	24.6315	23.7341	23.6851	23.3951	23.2904	21.6086	22.4164	21.99	17.8948	22.0198	18.7529	0.231047	0.915	-1.25	0.636299	0.0375773	0.837	-2.65	1.42507	down						0	0	0	'de novo' cotranslational protein folding [GO:0051083]; chaperone-mediated protein folding [GO:0061077]; protein transport [GO:0015031]; protein unfolding [GO:0043335]	0	peptidyl-prolyl cis-trans isomerase activity [GO:0003755]; protein folding chaperone [GO:0044183]; ribosome binding [GO:0043022]; 'de novo' cotranslational protein folding [GO:0051083]; chaperone-mediated protein folding [GO:0061077]; protein transport [GO:0015031]; protein unfolding [GO:0043335]	peptidyl-prolyl cis-trans isomerase activity [GO:0003755]; protein folding chaperone [GO:0044183]; ribosome binding [GO:0043022]	GO:0003755; GO:0015031; GO:0043022; GO:0043335; GO:0044183; GO:0051083; GO:0061077	0	0	0	0	IPR005215;IPR036611;	A0A1B6Q7H8	4
C5WQH5	Uncharacterized protein		Sb01g013000	SORBI_3001G149500	28.7801	28.775	28.8432	28.9123	26.3971	27.3767	29.2646	30.8905	27.2798	27.8543	27.3373	0.0887836	0.857	-1.24	1.05167	0.00586742	0.616	-2.59	2.23155	up_DH						0	0	0	0	0	metal ion binding [GO:0046872]	metal ion binding [GO:0046872]	GO:0046872	0	0	0	0	IPR039285;	C5WQH5	7
A0A1B6Q3R2	Uncharacterized protein		0	SORBI_3003G168100	19.2628	18.5014	18.1544	18.5261	20.0683	21.1218	18.4412	18.2042	20.9723	20.8487	19.1986	0.111173	0.874	1.27	0.954002	0.0326073	0.826	2.02	1.48669							0	0	0	0	0	0	0	0	0	0	0	PF04783;PF04782;	IPR006868;IPR006867;	A0A1B6Q3R2	5
C5YPZ1	Uncharacterized protein		Sb08g018750	SORBI_3008G136000	27.5792	27.1294	27.6547	26.3784	26.1017	26.2046	27.719	27.5778	25.9822	26.1907	26.8898	0.00777306	0.471	-1.23	2.10941	0.0105681	0.707	-1.29	1.976	Up_D						0	0	0	cellular response to unfolded protein [GO:0034620]; chaperone cofactor-dependent protein refolding [GO:0051085]; protein refolding [GO:0042026]; response to unfolded protein [GO:0006986]	cytoplasm [GO:0005737]	cytoplasm [GO:0005737]; ATP binding [GO:0005524]; ATPase activity [GO:0016887]; heat shock protein binding [GO:0031072]; misfolded protein binding [GO:0051787]; protein folding chaperone [GO:0044183]; unfolded protein binding [GO:0051082]; cellular response to unfolded protein [GO:0034620]; chaperone cofactor-dependent protein refolding [GO:0051085]; protein refolding [GO:0042026]; response to un…	ATPase activity [GO:0016887]; ATP binding [GO:0005524]; heat shock protein binding [GO:0031072]; misfolded protein binding [GO:0051787]; protein folding chaperone [GO:0044183]; unfolded protein binding [GO:0051082]	GO:0005524; GO:0005737; GO:0006986; GO:0016887; GO:0031072; GO:0034620; GO:0042026; GO:0044183; GO:0051082; GO:0051085; GO:0051787	0	0	PS00297;PS00329;PS01036;	PF00012;	IPR043129;IPR018181;IPR029048;IPR029047;IPR013126;	C5YPZ1	15
C5Y0F6	AAA domain-containing protein		Sb04g030980	SORBI_3004G272400	22.3771	21.488	23.0929	20.9961	25.3701	24.4127	22.4349	23.1163	22.285	24.037	20.6628	0.302228	0.927	1.27	0.519666	0.739146	0.955	-0.447	0.13127							0	0	0	mitochondrion organization [GO:0007005]	mitochondrion [GO:0005739]	mitochondrion [GO:0005739]; ATP binding [GO:0005524]; zinc ion binding [GO:0008270]; mitochondrion organization [GO:0007005]	ATP binding [GO:0005524]; zinc ion binding [GO:0008270]	GO:0005524; GO:0005739; GO:0007005; GO:0008270	0	0	0	PF00004;PF12037;	IPR003593;IPR039188;IPR003959;IPR021911;IPR027417;	C5Y0F6	25
C5YTM5	PHD-type domain-containing protein		Sb08g006530	SORBI_3008G073600	17.0745	22.9413	22.2274	22.6123	22.2799	21.1677	20.9661	17.175	20.5403	20.6487	21.1606	0.40914	0.938	1.27	0.388128	0.324278	0.936	1.71	0.489082							0	0	SUBCELLULAR LOCATION: Nucleus {ECO:0000256|ARBA:ARBA00004123}.	regulation of transcription, DNA-templated [GO:0006355]	0	histone binding [GO:0042393]; metal ion binding [GO:0046872]; regulation of transcription, DNA-templated [GO:0006355]	histone binding [GO:0042393]; metal ion binding [GO:0046872]	GO:0006355; GO:0042393; GO:0046872	0	0	PS01359;PS50016;	PF12165;PF00628;	IPR021998;IPR019786;IPR011011;IPR001965;IPR019787;IPR013083;	C5YTM5	2
A0A1B6QGT1	Glutathione transferase (EC 2.5.1.18)		0	SORBI_3001G012500	29.9093	29.7326	29.9286	31.0666	30.9629	31.3178	29.7154	29.6351	31.3634	31.1896	31.0883	0.00244847	0.225	1.26	2.6111	0.0013794	0.326	1.54	2.86031							0	0	0	0	0	0	0	0	0	cd03187;	PS50405;PS50404;	PF00043;PF02798;	IPR010987;IPR036282;IPR004045;IPR004046;IPR034347;IPR036249;	A0A1B6QGT1	11
C5Z0L4	Usp domain-containing protein		Sb09g004470	SORBI_3009G052600	25.7877	26.0772	25.029	27.2501	26.7991	26.6134	27.8051	26.3922	26.9494	27.1881	27.3033	0.0240561	0.703	1.26	1.61877	0.928234	0.959	0.0483	0.0323424							0	0	0	0	0	0	0	0	0	0	0	PF00582;	IPR014729;IPR006015;IPR006016;	C5Z0L4	9
C5XYK7	Citrate synthase		Sb04g008330	SORBI_3004G101900	26.1225	25.0846	25.6338	26.089	27.0397	27.4878	24.9843	26.211	27.0843	27.3224	27.0015	0.0332214	0.752	1.26	1.47858	0.0225396	0.794	1.54	1.64705						similar to Citrate synthase	0	0	0	carbohydrate metabolic process [GO:0005975]; tricarboxylic acid cycle [GO:0006099]	mitochondrial matrix [GO:0005759]	mitochondrial matrix [GO:0005759]; citrate (Si)-synthase activity [GO:0004108]; carbohydrate metabolic process [GO:0005975]; tricarboxylic acid cycle [GO:0006099]	citrate (Si)-synthase activity [GO:0004108]	GO:0004108; GO:0005759; GO:0005975; GO:0006099	0	0	PS00480;	PF00285;	IPR016142;IPR016143;IPR002020;IPR019810;IPR036969;	C5XYK7	29
C5XY75	Uncharacterized protein		Sb04g026990	SORBI_3004G225600	22.0541	20.3718	21.2592	22.4692	23.2306	21.7686	21.0377	21.5948	23.7064	22.97	23.6951	0.045654	0.793	1.26	1.34052	0.00637833	0.631	2.14	2.19529							0	0	0	plasmodesma organization [GO:0009663]; plasmodesmata-mediated intercellular transport [GO:0010497]	mitochondrion [GO:0005739]	mitochondrion [GO:0005739]; ATP binding [GO:0005524]; RNA binding [GO:0003723]; RNA helicase activity [GO:0003724]; plasmodesma organization [GO:0009663]; plasmodesmata-mediated intercellular transport [GO:0010497]	ATP binding [GO:0005524]; RNA binding [GO:0003723]; RNA helicase activity [GO:0003724]	GO:0003723; GO:0003724; GO:0005524; GO:0005739; GO:0009663; GO:0010497	MOTIF 132..160; /note="Q motif"; /evidence="ECO:0000256|PROSITE-ProRule:PRU00552"	0	PS51192;PS51194;PS51195;	PF00270;PF00271;	IPR011545;IPR014001;IPR001650;IPR027417;IPR014014;	C5XY75	22
C5YF66	V-type proton ATPase subunit G		Sb06g027500	SORBI_3006G203900	26.1702	27.0474	28.6085	28.7203	27.8569	29.0199	27.465	27.7887	27.8998	29.4339	28.7558	0.0907012	0.859	1.26	1.04239	0.183675	0.918	1.07	0.735949							0	0	0	0	vacuolar proton-transporting V-type ATPase complex [GO:0016471]	vacuolar proton-transporting V-type ATPase complex [GO:0016471]; proton-exporting ATPase activity, phosphorylative mechanism [GO:0008553]	proton-exporting ATPase activity, phosphorylative mechanism [GO:0008553]	GO:0008553; GO:0016471	0	0	0	PF03179;	IPR005124;	C5YF66	4
C5XJ46	Glycosyltransferase (EC 2.4.1.-)		Sb03g033830	SORBI_3003G287600	23.8499	26.1885	25.1249	24.3896	23.3545	23.7266	25.3753	24.2641	20.6187	22.6985	22.5801	0.133348	0.886	-1.23	0.875013	0.00737995	0.654	-2.85	2.13195	down						0	0	0	0	intracellular membrane-bounded organelle [GO:0043231]	intracellular membrane-bounded organelle [GO:0043231]; UDP-glycosyltransferase activity [GO:0008194]	UDP-glycosyltransferase activity [GO:0008194]	GO:0008194; GO:0043231	0	0	PS00375;	PF00201;	IPR002213;IPR035595;	C5XJ46	14
A0A1B6PMM8	HMG box domain-containing protein		0	SORBI_3006G179800	27.0547	27.2329	27.0643	28.9148	27.4879	28.7099	26.9004	26.8943	27.9247	27.8205	27.4421	0.0156026	0.625	1.25	1.8068	0.112566	0.899	0.832	0.948593							DNA_BIND 19..88; /note="HMG box"; /evidence="ECO:0000256|PROSITE-ProRule:PRU00267"	0	0	0	nucleus [GO:0005634]	nucleus [GO:0005634]; DNA binding [GO:0003677]	DNA binding [GO:0003677]	GO:0003677; GO:0005634	0	0	PS50118;	PF00505;	IPR009071;IPR036910;	A0A1B6PMM8	5
A0A1B6PKL7	Acetate--CoA ligase (EC 6.2.1.1)		Sb06g015180	SORBI_3006G064600	24.0798	22.6976	23.5552	24.7854	24.2552	25.0288	23.4883	22.5735	24.345	23.7563	23.9488	0.0253753	0.712	1.25	1.59559	0.091368	0.89	0.986	1.03921							0	0	0	acetyl-CoA biosynthetic process from acetate [GO:0019427]	0	acetate-CoA ligase activity [GO:0003987]; AMP binding [GO:0016208]; acetyl-CoA biosynthetic process from acetate [GO:0019427]	acetate-CoA ligase activity [GO:0003987]; AMP binding [GO:0016208]	GO:0003987; GO:0016208; GO:0019427	0	0	PS00455;	PF16177;PF00501;PF13193;	IPR011904;IPR032387;IPR025110;IPR020845;IPR000873;IPR042099;	A0A1B6PKL7	22
C5X4W8	V-type proton ATPase subunit F		Sb02g042380	SORBI_3002G410700	24.5466	23.4237	24.5553	25.1947	25.2361	25.8516	24.1793	24.6619	24.9008	26.2446	25.8113	0.0301687	0.739	1.25	1.52044	0.0502634	0.857	1.23	1.29875							0	0	0	0	membrane [GO:0016020]; proton-transporting V-type ATPase, V1 domain [GO:0033180]	membrane [GO:0016020]; proton-transporting V-type ATPase, V1 domain [GO:0033180]; ATPase-coupled ion transmembrane transporter activity [GO:0042625]; proton-transporting ATPase activity, rotational mechanism [GO:0046961]	ATPase-coupled ion transmembrane transporter activity [GO:0042625]; proton-transporting ATPase activity, rotational mechanism [GO:0046961]	GO:0016020; GO:0033180; GO:0042625; GO:0046961	0	0	0	PF01990;	IPR008218;IPR005772;IPR036906;	C5X4W8	6
C5X638	RHOMBOID-like protein (EC 3.4.21.-) (Rhomboid-like protein)		Sb02g030450	SORBI_3002G270700	22.5469	21.4383	22.5344	22.3163	22.7351	17.7766	23.6091	18.7449	22.4743	21.8297	21.2489	0.420134	0.939	-1.23	0.376612	0.688823	0.953	0.674	0.161893	Up_D						0	0	SUBCELLULAR LOCATION: Membrane {ECO:0000256|ARBA:ARBA00004141, ECO:0000256|RuleBase:RU362115}; Multi-pass membrane protein {ECO:0000256|ARBA:ARBA00004141, ECO:0000256|RuleBase:RU362115}.	0	integral component of membrane [GO:0016021]	integral component of membrane [GO:0016021]; serine-type endopeptidase activity [GO:0004252]	serine-type endopeptidase activity [GO:0004252]	GO:0004252; GO:0016021	0	0	0	PF01694;	IPR002610;IPR022764;IPR035952;	C5X638	5
A0A1W0VUL8	PPR_long domain-containing protein		Sb10g028800	SORBI_3010G249700	17.1547	18.0657	17.8896	18.7706	19.1002	19.0025	18.6845	19.4209	21.1612	20.6516	18.778	0.0673055	0.834	1.25	1.17195	0.124349	0.904	1.14	0.905359							0	0	0	0	0	0	0	0	0	0	PS51375;	PF01535;PF13041;PF17177;	IPR002885;IPR033443;IPR011990;	A0A1W0VUL8	8
A0A1Z5RK93	NB-ARC domain-containing protein		0	SORBI_3005G212400	19.6844	16.301	19.7509	20.8758	20.5893	18.0345	18.6316	18.7609	15.9473	19.6235	15.3456	0.368631	0.934	1.25	0.433409	0.274368	0.931	-1.72	0.561666							0	0	0	0	0	ADP binding [GO:0043531]	ADP binding [GO:0043531]	GO:0043531	0	0	0	PF00931;	IPR032675;IPR002182;	A0A1Z5RK93	20
C5Z0S9	Uncharacterized protein		Sb09g025000	SORBI_3009G191200	21.6345	21.9973	21.2684	21.9901	24.0321	22.5928	17.8112	17.6688	23.3022	23.1785	22.2089	0.0532888	0.81	1.24	1.27336	1.4272e-05	0.00187	5.16	4.84552							0	0	0	ribosomal small subunit assembly [GO:0000028]; translation [GO:0006412]	cytosolic small ribosomal subunit [GO:0022627]	cytosolic small ribosomal subunit [GO:0022627]; RNA binding [GO:0003723]; structural constituent of ribosome [GO:0003735]; ribosomal small subunit assembly [GO:0000028]; translation [GO:0006412]	RNA binding [GO:0003723]; structural constituent of ribosome [GO:0003735]	GO:0000028; GO:0003723; GO:0003735; GO:0006412; GO:0022627	0	0	PS00323;	PF00203;	IPR002222;IPR020934;IPR023575;IPR005713;	C5Z0S9	5
C5WYI7	Cyanate hydratase (Cyanase) (EC 4.2.1.104) (Cyanate hydrolase) (Cyanate lyase)		Sb01g019580	0	23.3747	22.9999	24.6393	25.1448	24.742	24.8368	23.3901	22.8543	24.7956	25.7141	24.8165	0.0334816	0.753	1.24	1.47519	0.00561006	0.609	1.99	2.25103						similar to Cyanate hydratase	0	0	0	cyanate catabolic process [GO:0009440]; response to salt stress [GO:0009651]	cytosol [GO:0005829]	cytosol [GO:0005829]; cyanate hydratase activity [GO:0008824]; DNA binding [GO:0003677]; identical protein binding [GO:0042802]; cyanate catabolic process [GO:0009440]; response to salt stress [GO:0009651]	cyanate hydratase activity [GO:0008824]; DNA binding [GO:0003677]; identical protein binding [GO:0042802]	GO:0003677; GO:0005829; GO:0008824; GO:0009440; GO:0009651; GO:0042802	0	cd00559;cd00093;	0	PF02560;	IPR001387;IPR008076;IPR003712;IPR036581;IPR010982;	C5WYI7	11
C5YIP9	N-acyl-L-amino-acid amidohydrolase (EC 3.5.1.14)		Sb07g027550	SORBI_3007G208300	23.8971	22.5606	23.3636	23.6063	24.8607	25.0888	22.7433	22.9245	24.0212	24.5126	24.3739	0.0338929	0.755	1.24	1.46989	0.0269699	0.81	1.47	1.56912							0	0	SUBCELLULAR LOCATION: Cytoplasm {ECO:0000256|ARBA:ARBA00004496}.	cellular amino acid metabolic process [GO:0006520]; response to zinc ion [GO:0010043]	endoplasmic reticulum [GO:0005783]; Golgi apparatus [GO:0005794]; vacuole [GO:0005773]	endoplasmic reticulum [GO:0005783]; Golgi apparatus [GO:0005794]; vacuole [GO:0005773]; aminoacylase activity [GO:0004046]; metallopeptidase activity [GO:0008237]; cellular amino acid metabolic process [GO:0006520]; response to zinc ion [GO:0010043]	aminoacylase activity [GO:0004046]; metallopeptidase activity [GO:0008237]	GO:0004046; GO:0005773; GO:0005783; GO:0005794; GO:0006520; GO:0008237; GO:0010043	0	0	PS00758;PS00759;	PF01546;	IPR001261;IPR036264;IPR010159;IPR002933;	C5YIP9	16
C5XGT9	Protein-lysine N-methyltransferase SORBI_3003G260900 (EC 2.1.1.-)		Sb03g031500	SORBI_3003G260900	23.5982	25.6049	24.1127	26.1269	25.2217	25.6816	25.7964	23.8698	25.0036	24.5901	25.019	0.0844111	0.853	1.24	1.0736	0.95904	0.96	0.0378	0.0181633							0	0	SUBCELLULAR LOCATION: Cytoplasm {ECO:0000256|HAMAP-Rule:MF_03188}.	peptidyl-lysine dimethylation [GO:0018027]; peptidyl-lysine monomethylation [GO:0018026]	cytoplasm [GO:0005737]	cytoplasm [GO:0005737]; protein-lysine N-methyltransferase activity [GO:0016279]; peptidyl-lysine dimethylation [GO:0018027]; peptidyl-lysine monomethylation [GO:0018026]	protein-lysine N-methyltransferase activity [GO:0016279]	GO:0005737; GO:0016279; GO:0018026; GO:0018027	0	0	0	PF13847;	IPR026635;IPR025714;IPR029063;	C5XGT9	14
A0A1B6PNT3	Protein pelota homolog (EC 3.1.-.-)		Sb06g031540	SORBI_3006G250300	20.5641	17.958	21.4929	20.572	21.2816	21.8795	19.8351	19.8509	21.6308	21.8624	21.7335	0.151512	0.894	1.24	0.819552	0.0598841	0.868	1.9	1.22269							0	0	SUBCELLULAR LOCATION: Cytoplasm {ECO:0000256|ARBA:ARBA00004496, ECO:0000256|RuleBase:RU362019}. Nucleus {ECO:0000256|RuleBase:RU362019}.	nonfunctional rRNA decay [GO:0070651]; nuclear-transcribed mRNA catabolic process, no-go decay [GO:0070966]; nuclear-transcribed mRNA catabolic process, non-stop decay [GO:0070481]; ribosome disassembly [GO:0032790]; RNA surveillance [GO:0071025]	cytoplasm [GO:0005737]; nucleus [GO:0005634]	cytoplasm [GO:0005737]; nucleus [GO:0005634]; endonuclease activity [GO:0004519]; metal ion binding [GO:0046872]; ribosome binding [GO:0043022]; nonfunctional rRNA decay [GO:0070651]; nuclear-transcribed mRNA catabolic process, no-go decay [GO:0070966]; nuclear-transcribed mRNA catabolic process, non-stop decay [GO:0070481]; ribosome disassembly [GO:0032790]; RNA surveillance [GO:0071025]	endonuclease activity [GO:0004519]; metal ion binding [GO:0046872]; ribosome binding [GO:0043022]	GO:0004519; GO:0005634; GO:0005737; GO:0032790; GO:0043022; GO:0046872; GO:0070481; GO:0070651; GO:0070966; GO:0071025	0	0	0	PF03463;PF03464;PF03465;	IPR042226;IPR005140;IPR005141;IPR005142;IPR029064;IPR038069;IPR004405;	A0A1B6PNT3	12
C5Y1E8	Tripeptidyl-peptidase II (EC 3.4.14.10)		Sb04g032510	SORBI_3004G290000	24.1117	24.1771	24.5704	23.0431	22.3498	23.8268	24.3249	25.4848	22.6343	23.5089	24.2133	0.0560988	0.816	-1.21	1.25105	0.0434144	0.847	-1.45	1.36237	down						0	0	0	0	cytosol [GO:0005829]	cytosol [GO:0005829]; serine-type endopeptidase activity [GO:0004252]; tripeptidyl-peptidase activity [GO:0008240]	serine-type endopeptidase activity [GO:0004252]; tripeptidyl-peptidase activity [GO:0008240]	GO:0004252; GO:0005829; GO:0008240	0	cd04857;	PS00138;	PF00082;PF12580;	IPR000209;IPR036852;IPR023828;IPR015500;IPR022229;IPR034051;	C5Y1E8	47
[truncated: 3,544 more rows]

## Sheet: Cytosolic
This tab contains the normalized Cytosolic-enriched protein profile abundances, identifiers, and relevant statistics.																			Statistics
[truncated: 3,685 more rows]

## Sheet: EnrichmentDroughtDEPs
This tab contains the PANTHER GO overrepresentation output using proteins that were significantly upregulated in the cytoplasm in response to drought.
[truncated: 35 more rows]

[truncated: 1 more sheets: Table1]
